# Supplementary material for: Leveraging football accelerometer data to quantify associations between repetitive head impacts and chronic traumatic encephalopathy in males
Source: Nat Commun. 2023 Jun 20;14:3470. doi: 10.1038/s41467-023-39183-0 (PMC10281995; doi:10.1038/s41467-023-39183-0)
Supplement: Supplementary file 3 — Supplementary Code [file 41467_2023_39183_MOESM3_ESM.zip]

Archive with 2 entries (2 files):
- NCOMMS-22-36454C supplementary code/Sample Data.sav
- NCOMMS-22-36454C supplementary code/Source Code.txt
