# Supplementary material for: Leveraging football accelerometer data to quantify associations between repetitive head impacts and chronic traumatic encephalopathy in males
Source: Nat Commun. 2023 Jun 20;14:3470. doi: 10.1038/s41467-023-39183-0 (PMC10281995; doi:10.1038/s41467-023-39183-0)
Supplement: Supplementary file 5 — Source Data [file 41467_2023_39183_MOESM5_ESM.xlsx]

## Sheet: PEM
Supplemental Table 7			Hits per season																			Cumulative linear force per season																			Cumulative rotational force per season
	Level	Study
Position			Overall			OL		TE		RB		WR		QB		DL		LB		DB		Overall			OL		TE		RB		WR		QB		DL		LB		DB		Overall			OL		TE		RB
			n	n validation	hits	n	m	n	m	n	m	n	m	n	m	n	m	n	m	n	m	n	n validation	linacc	n	m	n	m	n	m	n	m	n	m	n	m	n	m	n	m	n	n validation	rot	n	m	n	m	n	m
	Youth
		Bellamkonda et al., 2018	136		211																	136		18																	136		1305
		Cobb et al., 2014a	10		154																	10		18																	10		812
		Cobb et al., 2014b	15		193																	15		20																	15		852
		Cobb, 2013a	14		158																	14		17																	14		746
		Cobb, 2013b	19		251																	19		19																	19		870
		Cobb, 2013c	17		294																	17		18																	17		932
		Complettano et al., 2016	34		200
		Daniel et al., 2012	7		107																	7		18																	7		901
		Daniel, 2014	17		275																	17		26																	17		1106
		Gellner et al., 2019a	20		105
		Gellner et al., 2019b	18		226
		Gellner et al., 2019c	29		146
		Gellner et al., 2019d	27		130
		Gellner et al., 2019 (All Teams)	94		147.96
		Kelley et al., 2017a	39		331																	39		20																	39		1099
		Kelley et al., 2017b	48		333																	48		21																	48		1105
		Kelley et al., 2017c	32		364																	32		22																	32		1115
		Kelley et al., 2020	51		191																	51		19																	51		946
		Kerr et al., 2015	70		107
		Lynall et al., 2019	25																			25		33																	25		3200
		Maerlender et al., 2020a																				62		20.74																	62		924.67
		Maerlender et al., 2020b																				157		20.04																	157		1026.32
		Maerlender et al., 2020 (All Teams)	219		238																	219		21.67																	219		997.54
		Munce et al., 2015	22		252																	22		26																	22		1692
		Sproule et al., 2017	25		153.68																	25		18
		Yeargin et al., 2018a	25		57																	25		21																	25		3564
		Yeargin et al., 2018b	9		107																	9		21																	9		3596
		Young et al., 2014	19		161																	19		16																	19		686
		Weighted Mean	1041		201.615																			20.5629																			1203.37
	High School
		Broglio et al., 2009	34		601	8	723	3.75	445	3.75	445	3.75	445	3.75	445	7	752	2	380	2	380	34		26.4	8	24	3.75	26	3.75	26	3.75	26	3.75	25	7	24	2	24	2	24
		Broglio et al., 2011	95		687	20.5	868	9	619	9	619	14	372	4	467	20.5	868	9	619	14	372	95		26.3	20.5	25	9	27	9	27	14	33	4	25	20.5	25	9	27	14	33	95		1958.23	20.5	1573	9	1789	9	1789
		Broglio et al., 2016	26		592	3.25	1068	3.25	428	3.25	428	3.25	283	3.25	340	3.25	1068	3.25	428	3.25	283	26		27	3.25	28	3.25	26	3.25	26	3.25	26	3.25	28	3.25	28	3.25	26	3.25	26	26		1205	3.25	1197	3.25	1217	3.25	1217
		Broglio et al., 2016	24		345	3	670	3	327	3	327	3	219	3	177	3	670	3	327	3	219	24		28	3	28	3	28	3	28	3	25	3	30	3	28	3	28	3	25	24		1217	3	1166	3	1251	3	1251
		Eckner et al., 2011	19		725	2	758.8	1	782	4	511	2	514	3	529	3	1146	1	398	3	822	19		20.5
		Kuzminski et al., 2018	17		414	2	820	1	533	1	860	4	193	3	115	1	875	2	596	3	272	17		28.4118	2	27	1	29	1	33	4	27	3	28	1	36	2	29	3	27	17		1905.3	2	1843	1	1933	1	2118.8
		Martini et al., 2013a	42		456	6	665	1	481	3	575	4	331	2	195	12	741	5	553	9	285	42		26	6	25	1	28	3	27	4	25	2	26	12	25	5	26	9	26.5	42		1675	6	1687	1	1975	3	1753
		Martini et al., 2013b	41		304	9	513.2	1	493	4	198	4	201	1	126	4	451	9	340	9	203	41		29	9	28	1	30	4	31	4	27	1	26	4	29	9	29	9	27.2	41		1778	9	1665	1	1954	4	1944
		Reynolds et al., 2017	15		456	3	283.2			1	173	7	173	1	67.1	3	283.2	2	283	4	173	15		25																	15		4759.5	3	4890	0	4890	1	4873
		Weighted Mean	313		538.786	56.75	734.361	23	517.424	32	475.18	45	302.056	24	320.327	56.75	782.337	36.25	460.248	50.25	316.632	313		26.5131	51.75	25.8068	22	27.0909	27	27.6667	36	28.75	20	26.8375	50.75	25.7635	33.25	27.3233	43.25	28.5272	260		1898.46	46.75	1777.49	18.25	1625.82	24.25	1807.67
	College
		Bazarian et al., 2014	10		977	2	1640	1	572	1	737	0		0		3	896.3	3	877	0					2	29.4	1	31	1	30.8					3	29.9	3	36.4			10		1889.16	2	1782	1	1815.7	1	1878.8
		Brolinson et al., 2006	52		322.33																	52		21
		Buckley et al., 2019	34		538																	34		28
		Compolettano et al., 2019	340		685	64	1096	14	760	32	553	38	452	12	300	62	975	54	501	64	409
		Crisco et al., 2010a	65		257
		Crisco et al., 2010b	60		294
		Crisco et al., 2010c	63		438
		Crisco et al., 2010 (All Teams)	188		396.894	46	533	0		23	261	16	177	8	179	29	626	29	445	34	258
		Crisco et al., 2011	307		420	37.5	543	37.5	543	37	326	30	157	14	149	49	718	47	592	55	306	307		21																	314		1400
		Crisco et al., 2012																				248		20	60	20	0	20	29	21	26	19	10	21	39	20	38	21	46	20	248		1392
		Ford et al., 2018	44		670
		Gwin et al., 2010	40		518
		Mihalik et al., 2007	72		792	22	920.7	0	920	12	588	5	501	0		13	964.615	9	654	12	731	72		22.6	22	23	0	23	12	23	5	22	0		13	22	9	23	12	21
		Reynolds et al., 2017	16		819	1	475.4	1	487	2	782	2	669	0		4	1384	2	661	3	629																				16		9576.2
		Sproule et al., 2017	48		527.54																	48		20
		Stemper et al., 2019	225		676		991		741		559		348		236		991		614		402	51		21																	51		960
		Stemper et al., 2019	234		612		925		611		461		186		193		943		569		395
		Weighted Mean	1798		547.373	172.5	806.002	53.5	599.28	107	421.664	91	313.857	34	209.353	160	840.943	144	539.042	168	371.649	812		21.0704	84	21.0095	1	31	42	21.8048	31	19.4839	10	21	55	21.0127	50	22.284	58	20.2069	639		1574.16	2	1782	1	1815.7	1	1878.8
[truncated: 11 more columns]

## Sheet: Source Data Fig 1
donordat_completeCTE.CTEStage	donordat_completeCTE.footyrs
0	3
0	4
1	1
2	21
1	14
3	8
1	17
0	9
2	15
4	19
3	12
0	3
3	16
0	3
3	18
0	3
0	5
4	6
0	9
3	15
0	5
4	23
2	3
4	18
3	1
0	21
2	16
0	5
4	23
0	8
0	4
0	4
2	11
0	2
3	19
1	9
1	16
0	3
2	15
2	16
1	4
4	7
0	1
1	1
3	7
3	11
3	18
0	17
0	15
4	20
0	1
1	8
2	14
3	8
0	4
4	21
3	10
2	12.5
0	12
0	12
0	19
3	24
3	17
2	3
4	22
0	11
0	9
4	14
0	1
3	25
4	12
4	26
0	7
0	10
0	7
0	9
0	31
2	3
3	17
0	3
1	9
1	5
3	20
2	16
3	8
0	10
2	12
3	20
4	20
4	27
0	8
2	21
4	13
4	12
3	20
1	14
2	17
3	8
0	8
0	4
2	20
2	13
3	12
0	14
0	1
0	7
3	9
3	19
3	14
4	24.5
3	19
0	15
0	9
1	16
3	20.5
4	16
0	3
2	18
4	12
4	13
2	10
3	15
2	6
4	17
0	6
3	22
3	22
0	13
3	18
4	16
2	12
3	14
3	11
3	23
4	17
1	3
4	22
3	21
0	24
2	15
3	17
1	1
1	17
1	10
1	3
4	7
0	11
4	19
3	17
1	13
0	6
3	19
1	11
0	11
3	8
2	9
1	6
2	13
4	11
4	18
4	15
0	9
4	10
0	14
0	10
3	11
1	10
3	12
3	15
4	20
3	15
3	6
4	14
4	22
2	14
3	27
0	5
4	8
3	8
3	10
3	17
4	21
0	5
3	2
4	17
0	12
4	23
3	10
1	11
0	16
3	12
3	17
1	2
3	16
3	17
3	18
0	12
0	7
3	19
0	9
0	9
4	20
3	16
0	2
3	26
3	11.5
3	13
3	13
0	6
3	5
0	16
3	13
4	4
4	30.5
3	19
3	11
2	15
4	20
3	14
1	12
3	6
1	11
3	16
2	6
1	14
2	6
4	14
3	17
3	9
0	13
3	16
3	11
3	10
2	12
3	10
1	10
0	9
4	24
0	11
4	19
3	17
1	15
4	9
3	16
1	15
4	19
2	14
2	10
4	17
4	21
4	19
0	12
4	33
0	10
3	25
2	21
4	21
4	11
3	13
3	25
3	13
1	3
0	14
1	5
1	10
1	13
4	9
0	10
1	14
2	16
0	9
3	5
0	12
4	11
3	24
0	6
1	8
4	20
3	11
4	16
3	13
1	16
4	22
3	13
0	18
0	13
0	4
2	12
4	7
4	11
1	14
0	5
3	11
0	4
0	13
3	12
4	15
3	14
2	18
4	11
1	8
4	15
1	10
2	12
2	11
0	19
1	9
1	9
0	11
0	25
0	6
3	21
0	19
0	9
4	22
1	10.5
4	10
4	10
4	13
3	22
1	7
0	7
0	7
2	9
3	21
3	14
2	22
0	8
1	14
1	12
2	12
0	17
3	15
0	12
0	12
0	7
0	15
3	15
1	14
3	12
0	8
2	12
0	13
0	8
4	19
3	16
3	19
2	8
3	8
3	7
1	10
0	3
0	13
1	7
4	17
2	15
2	22
0	2
3	15
0	11
3	22
3	15
0	8
4	13
0	16
0	10
0	3
3	19
4	19
3	8
3	19
0	8
2	15
0	11
0	5
0	8
0	15
1	7
3	11
0	8
4	10
0	20
4	10
2	17
4	23
3	7
0	14
1	2
0	8
2	14
1	12
2	12
3	16
4	10
0	5
0	8
2	17
3	11
4	10
3	19
3	9
4	7
4	14
3	20
3	23
3	15
0	11
0	4
2	10
2	15
2	5
3	21
1	12
4	12
2	10
0	10
2	16
4	11
0	13
3	14
2	22.5
0	8
3	15
0	13
0	11
3	9
4	9
4	9
0	2
1	12
3	11
3	18
3	11
0	8
1	18
2	16
0	13
4	18
3	6
0	8
2	11
0	10
0	8
3	25
4	8
2	8
0	6
3	22
4	23
1	14
1	10
1	15
3	13
0	12
3	14
0	6
0	11
1	9
3	20
3	18
3	16
0	12
4	16
1	11
0	12
4	11
4	22
2	6
3	8
3	22
1	6
0	10
1	9
3	15
0	9
1	7
3	9
4	7
0	19
0	15
0	19
0	4
1	6
3	9
1	7
0	4
2	12
0	9
2	12
2	8
2	12.5
0	15
3	15
3	15
0	7
4	24
4	19
3	23
4	12
0	8
3	18
3	13
4	7
3	20
2	10
2	12
0	9
0	8
4	15
0	22
3	17
0	8
3	10
3	17
2	14
4	11
2	12
1	8
3	27
3	9
0	4
3	10
2	11.5
4	28
1	19
4	6
4	12
0	9
3	11
2	9.5
4	15
4	18
0	12
1	8
2	6
2	29
2	17
1	13
0	10
4	13
0	9
0	3.5
0	11
3	12
2	11
2	10
3	11
4	16
3	14
4	8
1	10
0	4
2	17
3	10
0	9
4	9
2	16
2	17
4	8
2	7
4	16
0	7
0	14
2	15
0	15
0	17
4	9
3	14
3	8
1	5
0	13
2	15
4	19
4	21
3	20
0	10
3	10
4	19
4	16
3	18
1	13
3	23
2	12
3	13
4	30
0	12
2	16
0	7
4	14
4	14
3	22
0	3
3	13
1	7
0	6
3	16
3	9
3	14
0	11
3	10
3	14
0	2
0	2
1	8
2	6
0	1
4	12
3	3
0	21
2	4
0	8
3	17
4	8
0	17
1	16
3	15
0	11
3	4
2	8
2	28
0	15
1	8
4	8
4	4
0	10
0	2
1	14
3	18
0	2
2	9
4	8

## Sheet: Source Data Fig 2a
	V1
footyrs.percent	FALSE
footyrs.sensitivities1	1
footyrs.sensitivities2	0.991131
footyrs.sensitivities3	0.984479
footyrs.sensitivities4	0.968958
footyrs.sensitivities5	0.968958
footyrs.sensitivities6	0.957871
footyrs.sensitivities7	0.944568
footyrs.sensitivities8	0.913525
footyrs.sensitivities9	0.878049
footyrs.sensitivities10	0.815965
footyrs.sensitivities11	0.764967
footyrs.sensitivities12	0.762749
footyrs.sensitivities13	0.694013
footyrs.sensitivities14	0.691796
footyrs.sensitivities15	0.627494
footyrs.sensitivities16	0.62306
footyrs.sensitivities17	0.552106
footyrs.sensitivities18	0.547672
footyrs.sensitivities19	0.498891
footyrs.sensitivities20	0.430155
footyrs.sensitivities21	0.361419
footyrs.sensitivities22	0.297118
footyrs.sensitivities23	0.241685
footyrs.sensitivities24	0.206208
footyrs.sensitivities25	0.159645
footyrs.sensitivities26	0.128603
footyrs.sensitivities27	0.126386
footyrs.sensitivities28	0.0997783
footyrs.sensitivities29	0.0665188
footyrs.sensitivities30	0.0643016
footyrs.sensitivities31	0.0443459
footyrs.sensitivities32	0.0354767
footyrs.sensitivities33	0.0332594
footyrs.sensitivities34	0.0243902
footyrs.sensitivities35	0.0199557
footyrs.sensitivities36	0.0133038
footyrs.sensitivities37	0.00886918
footyrs.sensitivities38	0.00665188
footyrs.sensitivities39	0.00443459
footyrs.sensitivities40	0.00221729
footyrs.sensitivities41	0.00221729
footyrs.sensitivities42	0
footyrs.specificities1	0
footyrs.specificities2	0.0277778
footyrs.specificities3	0.0722222
footyrs.specificities4	0.127778
footyrs.specificities5	0.133333
footyrs.specificities6	0.2
footyrs.specificities7	0.244444
footyrs.specificities8	0.288889
footyrs.specificities9	0.344444
footyrs.specificities10	0.455556
footyrs.specificities11	0.55
footyrs.specificities12	0.55
footyrs.specificities13	0.616667
footyrs.specificities14	0.616667
footyrs.specificities15	0.688889
footyrs.specificities16	0.688889
footyrs.specificities17	0.761111
footyrs.specificities18	0.761111
footyrs.specificities19	0.816667
footyrs.specificities20	0.844444
footyrs.specificities21	0.888889
footyrs.specificities22	0.905556
footyrs.specificities23	0.927778
footyrs.specificities24	0.933333
footyrs.specificities25	0.961111
footyrs.specificities26	0.966667
footyrs.specificities27	0.966667
footyrs.specificities28	0.977778
footyrs.specificities29	0.983333
footyrs.specificities30	0.983333
footyrs.specificities31	0.983333
footyrs.specificities32	0.988889
footyrs.specificities33	0.988889
footyrs.specificities34	0.994444
footyrs.specificities35	0.994444
footyrs.specificities36	0.994444
footyrs.specificities37	0.994444
footyrs.specificities38	0.994444
footyrs.specificities39	0.994444
footyrs.specificities40	0.994444
footyrs.specificities41	1
footyrs.specificities42	1
footyrs.thresholds1	#NAME?
footyrs.thresholds2	1.5
footyrs.thresholds3	2.5
footyrs.thresholds4	3.25
footyrs.thresholds5	3.75
footyrs.thresholds6	4.5
footyrs.thresholds7	5.5
footyrs.thresholds8	6.5
footyrs.thresholds9	7.5
footyrs.thresholds10	8.5
footyrs.thresholds11	9.25
footyrs.thresholds12	9.75
footyrs.thresholds13	10.25
footyrs.thresholds14	10.75
footyrs.thresholds15	11.25
footyrs.thresholds16	11.75
footyrs.thresholds17	12.25
footyrs.thresholds18	12.75
footyrs.thresholds19	13.5
footyrs.thresholds20	14.5
footyrs.thresholds21	15.5
footyrs.thresholds22	16.5
footyrs.thresholds23	17.5
footyrs.thresholds24	18.5
footyrs.thresholds25	19.5
footyrs.thresholds26	20.25
footyrs.thresholds27	20.75
footyrs.thresholds28	21.5
footyrs.thresholds29	22.25
footyrs.thresholds30	22.75
footyrs.thresholds31	23.5
footyrs.thresholds32	24.25
footyrs.thresholds33	24.75
footyrs.thresholds34	25.5
footyrs.thresholds35	26.5
footyrs.thresholds36	27.5
footyrs.thresholds37	28.5
footyrs.thresholds38	29.5
footyrs.thresholds39	30.25
footyrs.thresholds40	30.75
footyrs.thresholds41	32
footyrs.thresholds42	Inf
footyrs.direction	<
footyrs.cases1	1
footyrs.cases2	21
footyrs.cases3	14
footyrs.cases4	8
footyrs.cases5	17
footyrs.cases6	15
footyrs.cases7	19
footyrs.cases8	12
footyrs.cases9	16
footyrs.cases10	18
footyrs.cases11	6
footyrs.cases12	15
footyrs.cases13	23
footyrs.cases14	3
footyrs.cases15	18
footyrs.cases16	1
footyrs.cases17	16
footyrs.cases18	23
footyrs.cases19	11
footyrs.cases20	19
footyrs.cases21	9
footyrs.cases22	16
footyrs.cases23	15
footyrs.cases24	16
footyrs.cases25	4
footyrs.cases26	7
footyrs.cases27	1
footyrs.cases28	7
footyrs.cases29	11
footyrs.cases30	18
footyrs.cases31	20
footyrs.cases32	8
footyrs.cases33	14
footyrs.cases34	8
footyrs.cases35	21
footyrs.cases36	10
footyrs.cases37	12.5
footyrs.cases38	24
footyrs.cases39	17
footyrs.cases40	3
footyrs.cases41	22
footyrs.cases42	14
footyrs.cases43	25
footyrs.cases44	12
footyrs.cases45	26
footyrs.cases46	3
footyrs.cases47	17
footyrs.cases48	9
footyrs.cases49	5
footyrs.cases50	20
footyrs.cases51	16
footyrs.cases52	8
footyrs.cases53	12
footyrs.cases54	20
footyrs.cases55	20
footyrs.cases56	27
footyrs.cases57	21
footyrs.cases58	13
footyrs.cases59	12
footyrs.cases60	20
footyrs.cases61	14
footyrs.cases62	17
footyrs.cases63	8
footyrs.cases64	20
footyrs.cases65	13
footyrs.cases66	12
footyrs.cases67	9
footyrs.cases68	19
footyrs.cases69	14
footyrs.cases70	24.5
footyrs.cases71	19
footyrs.cases72	16
footyrs.cases73	20.5
footyrs.cases74	16
footyrs.cases75	18
footyrs.cases76	12
footyrs.cases77	13
footyrs.cases78	10
footyrs.cases79	15
footyrs.cases80	6
footyrs.cases81	17
footyrs.cases82	22
footyrs.cases83	22
footyrs.cases84	18
footyrs.cases85	16
footyrs.cases86	12
footyrs.cases87	14
footyrs.cases88	11
footyrs.cases89	23
footyrs.cases90	17
footyrs.cases91	3
footyrs.cases92	22
footyrs.cases93	21
footyrs.cases94	15
footyrs.cases95	17
footyrs.cases96	1
footyrs.cases97	17
footyrs.cases98	10
footyrs.cases99	3
footyrs.cases100	7
footyrs.cases101	19
footyrs.cases102	17
footyrs.cases103	13
footyrs.cases104	19
footyrs.cases105	11
footyrs.cases106	8
footyrs.cases107	9
footyrs.cases108	6
footyrs.cases109	13
footyrs.cases110	11
footyrs.cases111	18
footyrs.cases112	15
footyrs.cases113	10
footyrs.cases114	11
footyrs.cases115	10
footyrs.cases116	12
footyrs.cases117	15
footyrs.cases118	20
footyrs.cases119	15
footyrs.cases120	6
footyrs.cases121	14
footyrs.cases122	22
footyrs.cases123	14
footyrs.cases124	27
footyrs.cases125	8
footyrs.cases126	8
footyrs.cases127	10
footyrs.cases128	17
footyrs.cases129	21
footyrs.cases130	2
footyrs.cases131	17
footyrs.cases132	23
footyrs.cases133	10
footyrs.cases134	11
footyrs.cases135	12
footyrs.cases136	17
footyrs.cases137	2
footyrs.cases138	16
footyrs.cases139	17
footyrs.cases140	18
footyrs.cases141	19
footyrs.cases142	20
footyrs.cases143	16
footyrs.cases144	26
footyrs.cases145	11.5
footyrs.cases146	13
footyrs.cases147	13
footyrs.cases148	5
footyrs.cases149	13
footyrs.cases150	4
footyrs.cases151	30.5
footyrs.cases152	19
footyrs.cases153	11
footyrs.cases154	15
footyrs.cases155	20
footyrs.cases156	14
footyrs.cases157	12
footyrs.cases158	6
footyrs.cases159	11
footyrs.cases160	16
footyrs.cases161	6
footyrs.cases162	14
footyrs.cases163	6
footyrs.cases164	14
footyrs.cases165	17
footyrs.cases166	9
footyrs.cases167	16
footyrs.cases168	11
footyrs.cases169	10
footyrs.cases170	12
footyrs.cases171	10
footyrs.cases172	10
footyrs.cases173	24
footyrs.cases174	19
footyrs.cases175	17
footyrs.cases176	15
footyrs.cases177	9
footyrs.cases178	16
footyrs.cases179	15
footyrs.cases180	19
footyrs.cases181	14
footyrs.cases182	10
footyrs.cases183	17
footyrs.cases184	21
footyrs.cases185	19
footyrs.cases186	33
footyrs.cases187	25
footyrs.cases188	21
footyrs.cases189	21
footyrs.cases190	11
footyrs.cases191	13
footyrs.cases192	25
footyrs.cases193	13
footyrs.cases194	3
footyrs.cases195	5
footyrs.cases196	10
footyrs.cases197	13
footyrs.cases198	9
footyrs.cases199	14
footyrs.cases200	16
footyrs.cases201	5
footyrs.cases202	11
footyrs.cases203	24
footyrs.cases204	8
footyrs.cases205	20
footyrs.cases206	11
footyrs.cases207	16
footyrs.cases208	13
footyrs.cases209	16
footyrs.cases210	22
footyrs.cases211	13
footyrs.cases212	12
footyrs.cases213	7
footyrs.cases214	11
footyrs.cases215	14
footyrs.cases216	11
footyrs.cases217	12
footyrs.cases218	15
footyrs.cases219	14
footyrs.cases220	18
footyrs.cases221	11
footyrs.cases222	8
footyrs.cases223	15
footyrs.cases224	10
footyrs.cases225	12
footyrs.cases226	11
footyrs.cases227	9
footyrs.cases228	9
footyrs.cases229	21
footyrs.cases230	22
footyrs.cases231	10.5
footyrs.cases232	10
footyrs.cases233	10
footyrs.cases234	13
footyrs.cases235	22
footyrs.cases236	7
footyrs.cases237	9
footyrs.cases238	21
footyrs.cases239	14
footyrs.cases240	22
footyrs.cases241	14
footyrs.cases242	12
footyrs.cases243	12
footyrs.cases244	15
footyrs.cases245	15
footyrs.cases246	14
footyrs.cases247	12
footyrs.cases248	12
footyrs.cases249	19
footyrs.cases250	16
footyrs.cases251	19
footyrs.cases252	8
footyrs.cases253	8
footyrs.cases254	7
footyrs.cases255	10
footyrs.cases256	7
footyrs.cases257	17
footyrs.cases258	15
footyrs.cases259	22
footyrs.cases260	15
footyrs.cases261	22
footyrs.cases262	15
footyrs.cases263	13
footyrs.cases264	19
footyrs.cases265	19
footyrs.cases266	8
footyrs.cases267	19
footyrs.cases268	15
footyrs.cases269	7
footyrs.cases270	11
footyrs.cases271	10
footyrs.cases272	10
footyrs.cases273	17
footyrs.cases274	23
footyrs.cases275	7
footyrs.cases276	2
footyrs.cases277	14
footyrs.cases278	12
footyrs.cases279	12
footyrs.cases280	16
footyrs.cases281	10
footyrs.cases282	17
footyrs.cases283	11
footyrs.cases284	10
footyrs.cases285	19
footyrs.cases286	9
footyrs.cases287	7
footyrs.cases288	14
footyrs.cases289	20
footyrs.cases290	23
footyrs.cases291	15
footyrs.cases292	10
footyrs.cases293	15
footyrs.cases294	5
footyrs.cases295	21
footyrs.cases296	12
footyrs.cases297	12
footyrs.cases298	10
footyrs.cases299	16
footyrs.cases300	11
footyrs.cases301	14
footyrs.cases302	22.5
footyrs.cases303	15
footyrs.cases304	9
footyrs.cases305	9
footyrs.cases306	9
footyrs.cases307	12
footyrs.cases308	11
footyrs.cases309	18
footyrs.cases310	11
footyrs.cases311	18
footyrs.cases312	16
footyrs.cases313	18
footyrs.cases314	6
footyrs.cases315	11
footyrs.cases316	25
footyrs.cases317	8
footyrs.cases318	8
footyrs.cases319	22
footyrs.cases320	23
footyrs.cases321	14
footyrs.cases322	10
footyrs.cases323	15
footyrs.cases324	13
footyrs.cases325	14
footyrs.cases326	9
footyrs.cases327	20
footyrs.cases328	18
footyrs.cases329	16
footyrs.cases330	16
footyrs.cases331	11
footyrs.cases332	11
footyrs.cases333	22
footyrs.cases334	6
footyrs.cases335	8
footyrs.cases336	22
footyrs.cases337	6
footyrs.cases338	9
footyrs.cases339	15
footyrs.cases340	7
footyrs.cases341	9
footyrs.cases342	7
footyrs.cases343	6
footyrs.cases344	9
footyrs.cases345	7
footyrs.cases346	12
footyrs.cases347	12
footyrs.cases348	8
footyrs.cases349	12.5
footyrs.cases350	15
footyrs.cases351	15
footyrs.cases352	24
footyrs.cases353	19
footyrs.cases354	23
footyrs.cases355	12
footyrs.cases356	18
footyrs.cases357	13
footyrs.cases358	7
footyrs.cases359	20
footyrs.cases360	10
footyrs.cases361	12
footyrs.cases362	15
footyrs.cases363	17
footyrs.cases364	10
footyrs.cases365	17
footyrs.cases366	14
footyrs.cases367	11
footyrs.cases368	12
footyrs.cases369	8
footyrs.cases370	27
footyrs.cases371	9
footyrs.cases372	10
footyrs.cases373	11.5
footyrs.cases374	28
footyrs.cases375	19
footyrs.cases376	6
footyrs.cases377	12
footyrs.cases378	11
footyrs.cases379	9.5
footyrs.cases380	15
footyrs.cases381	18
footyrs.cases382	8
footyrs.cases383	6
footyrs.cases384	29
footyrs.cases385	17
footyrs.cases386	13
footyrs.cases387	13
footyrs.cases388	12
footyrs.cases389	11
footyrs.cases390	10
footyrs.cases391	11
footyrs.cases392	16
footyrs.cases393	14
footyrs.cases394	8
footyrs.cases395	10
footyrs.cases396	17
footyrs.cases397	10
footyrs.cases398	9
footyrs.cases399	16
footyrs.cases400	17
footyrs.cases401	8
footyrs.cases402	7
footyrs.cases403	16
footyrs.cases404	15
footyrs.cases405	9
footyrs.cases406	14
footyrs.cases407	8
footyrs.cases408	5
footyrs.cases409	15
footyrs.cases410	19
footyrs.cases411	21
footyrs.cases412	20
footyrs.cases413	10
footyrs.cases414	19
footyrs.cases415	16
footyrs.cases416	18
footyrs.cases417	13
footyrs.cases418	23
footyrs.cases419	12
footyrs.cases420	13
footyrs.cases421	30
footyrs.cases422	16
footyrs.cases423	14
footyrs.cases424	14
footyrs.cases425	22
footyrs.cases426	13
footyrs.cases427	7
footyrs.cases428	16
footyrs.cases429	9
footyrs.cases430	14
footyrs.cases431	10
footyrs.cases432	14
footyrs.cases433	8
footyrs.cases434	6
footyrs.cases435	12
footyrs.cases436	3
footyrs.cases437	4
footyrs.cases438	17
footyrs.cases439	8
footyrs.cases440	16
footyrs.cases441	15
footyrs.cases442	4
footyrs.cases443	8
footyrs.cases444	28
footyrs.cases445	8
footyrs.cases446	8
footyrs.cases447	4
footyrs.cases448	14
footyrs.cases449	18
footyrs.cases450	9
footyrs.cases451	8
footyrs.controls1	3
footyrs.controls2	4
footyrs.controls3	9
footyrs.controls4	3
footyrs.controls5	3
footyrs.controls6	3
footyrs.controls7	5
footyrs.controls8	9
footyrs.controls9	5
footyrs.controls10	21
footyrs.controls11	5
footyrs.controls12	8
footyrs.controls13	4
footyrs.controls14	4
footyrs.controls15	2
footyrs.controls16	3
footyrs.controls17	1
footyrs.controls18	17
footyrs.controls19	15
footyrs.controls20	1
footyrs.controls21	4
footyrs.controls22	12
footyrs.controls23	12
footyrs.controls24	19
footyrs.controls25	11
footyrs.controls26	9
footyrs.controls27	1
footyrs.controls28	7
footyrs.controls29	10
footyrs.controls30	7
footyrs.controls31	9
footyrs.controls32	31
footyrs.controls33	3
footyrs.controls34	10
footyrs.controls35	8
footyrs.controls36	8
footyrs.controls37	4
footyrs.controls38	14
footyrs.controls39	1
footyrs.controls40	7
footyrs.controls41	15
footyrs.controls42	9
footyrs.controls43	3
footyrs.controls44	6
footyrs.controls45	13
footyrs.controls46	24
footyrs.controls47	11
footyrs.controls48	6
footyrs.controls49	11
footyrs.controls50	9
footyrs.controls51	14
footyrs.controls52	10
footyrs.controls53	5
footyrs.controls54	5
footyrs.controls55	12
footyrs.controls56	16
footyrs.controls57	12
footyrs.controls58	7
footyrs.controls59	9
footyrs.controls60	9
footyrs.controls61	2
footyrs.controls62	6
footyrs.controls63	16
footyrs.controls64	13
footyrs.controls65	9
footyrs.controls66	11
footyrs.controls67	12
footyrs.controls68	10
footyrs.controls69	14
footyrs.controls70	10
footyrs.controls71	9
footyrs.controls72	12
footyrs.controls73	6
footyrs.controls74	18
footyrs.controls75	13
footyrs.controls76	4
footyrs.controls77	5
footyrs.controls78	4
footyrs.controls79	13
footyrs.controls80	19
footyrs.controls81	11
footyrs.controls82	25
footyrs.controls83	6
footyrs.controls84	19
footyrs.controls85	9
footyrs.controls86	7
footyrs.controls87	7
footyrs.controls88	8
footyrs.controls89	17
footyrs.controls90	12
footyrs.controls91	12
footyrs.controls92	7
footyrs.controls93	15
footyrs.controls94	8
footyrs.controls95	13
footyrs.controls96	8
footyrs.controls97	3
footyrs.controls98	13
footyrs.controls99	2
footyrs.controls100	11
footyrs.controls101	8
footyrs.controls102	16
footyrs.controls103	10
footyrs.controls104	3
footyrs.controls105	8
footyrs.controls106	11
footyrs.controls107	5
footyrs.controls108	8
footyrs.controls109	15
footyrs.controls110	8
footyrs.controls111	20
footyrs.controls112	14
footyrs.controls113	8
footyrs.controls114	5
footyrs.controls115	8
footyrs.controls116	11
footyrs.controls117	4
footyrs.controls118	10
footyrs.controls119	13
footyrs.controls120	8
footyrs.controls121	13
footyrs.controls122	11
footyrs.controls123	2
footyrs.controls124	8
footyrs.controls125	13
footyrs.controls126	8
footyrs.controls127	10
footyrs.controls128	8
footyrs.controls129	6
footyrs.controls130	12
footyrs.controls131	6
footyrs.controls132	11
footyrs.controls133	12
footyrs.controls134	12
footyrs.controls135	10
footyrs.controls136	9
footyrs.controls137	19
footyrs.controls138	15
footyrs.controls139	19
footyrs.controls140	4
footyrs.controls141	4
footyrs.controls142	9
footyrs.controls143	15
footyrs.controls144	7
footyrs.controls145	8
footyrs.controls146	9
footyrs.controls147	8
footyrs.controls148	22
footyrs.controls149	8
footyrs.controls150	4
footyrs.controls151	9
footyrs.controls152	12
footyrs.controls153	10
footyrs.controls154	9
footyrs.controls155	3.5
footyrs.controls156	11
footyrs.controls157	4
footyrs.controls158	9
footyrs.controls159	7
footyrs.controls160	14
footyrs.controls161	15
footyrs.controls162	17
footyrs.controls163	13
footyrs.controls164	10
footyrs.controls165	12
footyrs.controls166	7
footyrs.controls167	3
footyrs.controls168	6
footyrs.controls169	11
footyrs.controls170	2
footyrs.controls171	2
footyrs.controls172	1
footyrs.controls173	21
footyrs.controls174	8
footyrs.controls175	17
footyrs.controls176	11
footyrs.controls177	15
footyrs.controls178	10
footyrs.controls179	2
footyrs.controls180	2
footyrs.fun.sesp	function (thresholds	controls	cases	direction)
{
ncontrols <- length(controls)
ncases <- length(cases)
predictor <- c(controls	cases)
response <- c(rep(0	length(controls))	rep(1	length(cases)))
decr <- direction == "<"
predictor.order <- order(predictor	decreasing = decr)
predictor.sorted <- predictor[predictor.order]
response.sorted <- response[predictor.order]
tp <- cumsum(response.sorted == 1)
fp <- cumsum(response.sorted == 0)
se <- tp/ncases
sp <- (ncontrols - fp)/ncontrols
dups.pred <- rev(duplicated(rev(predictor.sorted)))
dups.sesp <- duplicated(se) & duplicated(sp)
dups <- dups.pred | dups.sesp
if (sum(!dups) != length(thresholds) - 1) {
sessionInfo <- sessionInfo()
save(thresholds	controls	cases	direction	sessionInfo	file = "pROC_bug.RData")
stop(sprintf("pROC: fast algorithm computed an incorrect number of sensitivities and specificities. Diagnostic data saved in pROC_bug.RData. Please report this bug to <%s>."	utils::packageDescription("pROC")$BugReports))
}
if (direction == "<") {
se <- rev(c(0	se[!dups]))
sp <- rev(c(1	sp[!dups]))
}
else {
se <- c(0	se[!dups])
sp <- c(1	sp[!dups])
}
return(list(se = se	sp = sp))
}
footyrs.auc	0.716445
footyrs.call	roc.formula(formula = CTE ~ footyrs	data = donordat)
footyrs.original.predictor1	3
footyrs.original.predictor2	4
footyrs.original.predictor3	1
footyrs.original.predictor4	21
footyrs.original.predictor5	14
footyrs.original.predictor6	8
footyrs.original.predictor7	17
footyrs.original.predictor8	9
footyrs.original.predictor9	15
footyrs.original.predictor10	19
footyrs.original.predictor11	12
footyrs.original.predictor12	3
footyrs.original.predictor13	4
footyrs.original.predictor14	16
footyrs.original.predictor15	3
footyrs.original.predictor16	18
footyrs.original.predictor17	3
footyrs.original.predictor18	5
footyrs.original.predictor19	6
footyrs.original.predictor20	9
footyrs.original.predictor21	15
footyrs.original.predictor22	5
footyrs.original.predictor23	23
footyrs.original.predictor24	3
footyrs.original.predictor25	18
footyrs.original.predictor26	1
footyrs.original.predictor27	21
footyrs.original.predictor28	16
footyrs.original.predictor29	5
footyrs.original.predictor30	23
footyrs.original.predictor31	8
footyrs.original.predictor32	4
footyrs.original.predictor33	4
footyrs.original.predictor34	11
footyrs.original.predictor35	2
footyrs.original.predictor36	19
footyrs.original.predictor37	9
footyrs.original.predictor38	16
footyrs.original.predictor39	3
footyrs.original.predictor40	15
footyrs.original.predictor41	16
footyrs.original.predictor42	4
footyrs.original.predictor43	7
footyrs.original.predictor44	4
footyrs.original.predictor45	1
footyrs.original.predictor46	1
footyrs.original.predictor47	7
footyrs.original.predictor48	11
footyrs.original.predictor49	18
footyrs.original.predictor50	17
footyrs.original.predictor51	15
footyrs.original.predictor52	20
footyrs.original.predictor53	1
footyrs.original.predictor54	8
footyrs.original.predictor55	14
footyrs.original.predictor56	8
footyrs.original.predictor57	4
footyrs.original.predictor58	21
footyrs.original.predictor59	10
footyrs.original.predictor60	2
footyrs.original.predictor61	12.5
footyrs.original.predictor62	12
footyrs.original.predictor63	12
footyrs.original.predictor64	19
footyrs.original.predictor65	24
footyrs.original.predictor66	17
footyrs.original.predictor67	4
footyrs.original.predictor68	3
footyrs.original.predictor69	22
footyrs.original.predictor70	11
footyrs.original.predictor71	9
footyrs.original.predictor72	14
footyrs.original.predictor73	1
footyrs.original.predictor74	25
footyrs.original.predictor75	12
footyrs.original.predictor76	26
footyrs.original.predictor77	7
footyrs.original.predictor78	10
footyrs.original.predictor79	7
footyrs.original.predictor80	9
footyrs.original.predictor81	31
footyrs.original.predictor82	3
footyrs.original.predictor83	17
footyrs.original.predictor84	4
footyrs.original.predictor85	3
footyrs.original.predictor86	9
footyrs.original.predictor87	5
footyrs.original.predictor88	20
footyrs.original.predictor89	16
footyrs.original.predictor90	8
footyrs.original.predictor91	10
footyrs.original.predictor92	12
footyrs.original.predictor93	20
footyrs.original.predictor94	6
footyrs.original.predictor95	20
footyrs.original.predictor96	27
footyrs.original.predictor97	8
footyrs.original.predictor98	21
footyrs.original.predictor99	13
footyrs.original.predictor100	12
footyrs.original.predictor101	20
footyrs.original.predictor102	14
footyrs.original.predictor103	17
footyrs.original.predictor104	8
footyrs.original.predictor105	8
footyrs.original.predictor106	4
footyrs.original.predictor107	20
footyrs.original.predictor108	13
footyrs.original.predictor109	8
footyrs.original.predictor110	12
footyrs.original.predictor111	14
footyrs.original.predictor112	1
footyrs.original.predictor113	5
footyrs.original.predictor114	7
footyrs.original.predictor115	9
footyrs.original.predictor116	19
footyrs.original.predictor117	14
footyrs.original.predictor118	24.5
footyrs.original.predictor119	19
footyrs.original.predictor120	15
footyrs.original.predictor121	9
footyrs.original.predictor122	16
footyrs.original.predictor123	20.5
footyrs.original.predictor124	16
footyrs.original.predictor125	3
footyrs.original.predictor126	18
footyrs.original.predictor127	12
footyrs.original.predictor128	13
footyrs.original.predictor129	10
footyrs.original.predictor130	10
footyrs.original.predictor131	15
footyrs.original.predictor132	6
footyrs.original.predictor133	17
footyrs.original.predictor134	4
footyrs.original.predictor135	6
footyrs.original.predictor136	22
footyrs.original.predictor137	22
footyrs.original.predictor138	13
footyrs.original.predictor139	18
footyrs.original.predictor140	16
footyrs.original.predictor141	12
footyrs.original.predictor142	14
footyrs.original.predictor143	11
footyrs.original.predictor144	23
footyrs.original.predictor145	17
footyrs.original.predictor146	3
footyrs.original.predictor147	4
footyrs.original.predictor148	22
footyrs.original.predictor149	21
footyrs.original.predictor150	24
footyrs.original.predictor151	15
footyrs.original.predictor152	17
footyrs.original.predictor153	1
footyrs.original.predictor154	17
footyrs.original.predictor155	10
footyrs.original.predictor156	3
footyrs.original.predictor157	7
footyrs.original.predictor158	6
footyrs.original.predictor159	11
footyrs.original.predictor160	19
footyrs.original.predictor161	17
footyrs.original.predictor162	13
footyrs.original.predictor163	6
footyrs.original.predictor164	19
footyrs.original.predictor165	11
footyrs.original.predictor166	11
footyrs.original.predictor167	8
footyrs.original.predictor168	9
footyrs.original.predictor169	6
footyrs.original.predictor170	13
footyrs.original.predictor171	11
footyrs.original.predictor172	18
footyrs.original.predictor173	15
footyrs.original.predictor174	9
footyrs.original.predictor175	10
footyrs.original.predictor176	14
footyrs.original.predictor177	10
footyrs.original.predictor178	11
footyrs.original.predictor179	10
footyrs.original.predictor180	12
footyrs.original.predictor181	15
footyrs.original.predictor182	20
footyrs.original.predictor183	15
footyrs.original.predictor184	6
footyrs.original.predictor185	14
footyrs.original.predictor186	22
footyrs.original.predictor187	14
footyrs.original.predictor188	27
footyrs.original.predictor189	5
footyrs.original.predictor190	8
footyrs.original.predictor191	8
footyrs.original.predictor192	10
footyrs.original.predictor193	15
footyrs.original.predictor194	17
footyrs.original.predictor195	21
footyrs.original.predictor196	5
footyrs.original.predictor197	2
footyrs.original.predictor198	17
footyrs.original.predictor199	12
footyrs.original.predictor200	23
footyrs.original.predictor201	10
footyrs.original.predictor202	11
footyrs.original.predictor203	16
footyrs.original.predictor204	12
footyrs.original.predictor205	17
footyrs.original.predictor206	2
footyrs.original.predictor207	16
footyrs.original.predictor208	17
footyrs.original.predictor209	18
footyrs.original.predictor210	12
footyrs.original.predictor211	15
footyrs.original.predictor212	7
footyrs.original.predictor213	19
footyrs.original.predictor214	9
footyrs.original.predictor215	9
footyrs.original.predictor216	20
footyrs.original.predictor217	16
footyrs.original.predictor218	2
footyrs.original.predictor219	26
footyrs.original.predictor220	11.5
footyrs.original.predictor221	11
footyrs.original.predictor222	13
footyrs.original.predictor223	13
footyrs.original.predictor224	6
footyrs.original.predictor225	5
footyrs.original.predictor226	16
footyrs.original.predictor227	13
footyrs.original.predictor228	4
footyrs.original.predictor229	30.5
footyrs.original.predictor230	4
footyrs.original.predictor231	19
footyrs.original.predictor232	11
footyrs.original.predictor233	15
footyrs.original.predictor234	20
footyrs.original.predictor235	14
footyrs.original.predictor236	12
footyrs.original.predictor237	6
footyrs.original.predictor238	11
footyrs.original.predictor239	16
footyrs.original.predictor240	6
footyrs.original.predictor241	14
footyrs.original.predictor242	6
footyrs.original.predictor243	14
footyrs.original.predictor244	17
footyrs.original.predictor245	9
footyrs.original.predictor246	13
footyrs.original.predictor247	16
footyrs.original.predictor248	11
footyrs.original.predictor249	10
footyrs.original.predictor250	12
footyrs.original.predictor251	10
footyrs.original.predictor252	10
footyrs.original.predictor253	9
footyrs.original.predictor254	24
footyrs.original.predictor255	11
footyrs.original.predictor256	19
footyrs.original.predictor257	17
footyrs.original.predictor258	15
footyrs.original.predictor259	9
footyrs.original.predictor260	16
footyrs.original.predictor261	15
footyrs.original.predictor262	19
footyrs.original.predictor263	14
footyrs.original.predictor264	10
footyrs.original.predictor265	17
footyrs.original.predictor266	21
footyrs.original.predictor267	19
footyrs.original.predictor268	12
footyrs.original.predictor269	33
footyrs.original.predictor270	10
footyrs.original.predictor271	25
footyrs.original.predictor272	21
footyrs.original.predictor273	21
footyrs.original.predictor274	11
footyrs.original.predictor275	13
footyrs.original.predictor276	25
footyrs.original.predictor277	13
footyrs.original.predictor278	3
footyrs.original.predictor279	14
footyrs.original.predictor280	5
footyrs.original.predictor281	10
footyrs.original.predictor282	13
footyrs.original.predictor283	9
footyrs.original.predictor284	10
footyrs.original.predictor285	14
footyrs.original.predictor286	16
footyrs.original.predictor287	9
footyrs.original.predictor288	5
footyrs.original.predictor289	12
footyrs.original.predictor290	11
footyrs.original.predictor291	24
footyrs.original.predictor292	6
footyrs.original.predictor293	8
footyrs.original.predictor294	20
footyrs.original.predictor295	11
footyrs.original.predictor296	16
footyrs.original.predictor297	13
footyrs.original.predictor298	16
footyrs.original.predictor299	22
footyrs.original.predictor300	13
footyrs.original.predictor301	18
footyrs.original.predictor302	13
footyrs.original.predictor303	4
footyrs.original.predictor304	12
footyrs.original.predictor305	7
footyrs.original.predictor306	11
footyrs.original.predictor307	14
footyrs.original.predictor308	5
footyrs.original.predictor309	11
footyrs.original.predictor310	4
footyrs.original.predictor311	13
footyrs.original.predictor312	12
footyrs.original.predictor313	15
footyrs.original.predictor314	14
footyrs.original.predictor315	18
footyrs.original.predictor316	11
footyrs.original.predictor317	8
footyrs.original.predictor318	15
footyrs.original.predictor319	10
footyrs.original.predictor320	12
footyrs.original.predictor321	11
footyrs.original.predictor322	19
footyrs.original.predictor323	9
footyrs.original.predictor324	9
footyrs.original.predictor325	11
footyrs.original.predictor326	25
footyrs.original.predictor327	6
footyrs.original.predictor328	21
footyrs.original.predictor329	19
footyrs.original.predictor330	9
footyrs.original.predictor331	22
footyrs.original.predictor332	10.5
footyrs.original.predictor333	10
footyrs.original.predictor334	10
footyrs.original.predictor335	13
footyrs.original.predictor336	22
footyrs.original.predictor337	7
footyrs.original.predictor338	7
footyrs.original.predictor339	7
footyrs.original.predictor340	9
footyrs.original.predictor341	14
footyrs.original.predictor342	21
footyrs.original.predictor343	14
footyrs.original.predictor344	22
footyrs.original.predictor345	8
footyrs.original.predictor346	14
footyrs.original.predictor347	12
footyrs.original.predictor348	12
footyrs.original.predictor349	17
footyrs.original.predictor350	15
footyrs.original.predictor351	12
footyrs.original.predictor352	12
footyrs.original.predictor353	7
footyrs.original.predictor354	15
footyrs.original.predictor355	15
footyrs.original.predictor356	14
footyrs.original.predictor357	12
footyrs.original.predictor358	8
footyrs.original.predictor359	12
footyrs.original.predictor360	13
footyrs.original.predictor361	8
footyrs.original.predictor362	19
footyrs.original.predictor363	21
footyrs.original.predictor364	16
footyrs.original.predictor365	19
footyrs.original.predictor366	8
footyrs.original.predictor367	8
footyrs.original.predictor368	7
footyrs.original.predictor369	7
footyrs.original.predictor370	10
footyrs.original.predictor371	3
footyrs.original.predictor372	13
footyrs.original.predictor373	7
footyrs.original.predictor374	17
footyrs.original.predictor375	15
footyrs.original.predictor376	22
footyrs.original.predictor377	2
footyrs.original.predictor378	15
footyrs.original.predictor379	11
footyrs.original.predictor380	22
footyrs.original.predictor381	15
footyrs.original.predictor382	8
footyrs.original.predictor383	13
footyrs.original.predictor384	16
footyrs.original.predictor385	10
footyrs.original.predictor386	3
footyrs.original.predictor387	19
footyrs.original.predictor388	19
footyrs.original.predictor389	8
footyrs.original.predictor390	19
footyrs.original.predictor391	8
footyrs.original.predictor392	15
footyrs.original.predictor393	11
footyrs.original.predictor394	5
footyrs.original.predictor395	8
footyrs.original.predictor396	15
footyrs.original.predictor397	7
footyrs.original.predictor398	11
footyrs.original.predictor399	8
footyrs.original.predictor400	10
footyrs.original.predictor401	20
footyrs.original.predictor402	10
footyrs.original.predictor403	17
footyrs.original.predictor404	23
footyrs.original.predictor405	7
footyrs.original.predictor406	14
footyrs.original.predictor407	2
footyrs.original.predictor408	8
footyrs.original.predictor409	14
footyrs.original.predictor410	12
footyrs.original.predictor411	12
footyrs.original.predictor412	16
footyrs.original.predictor413	10
footyrs.original.predictor414	5
footyrs.original.predictor415	8
footyrs.original.predictor416	17
footyrs.original.predictor417	11
footyrs.original.predictor418	10
footyrs.original.predictor419	19
footyrs.original.predictor420	9
footyrs.original.predictor421	7
footyrs.original.predictor422	14
footyrs.original.predictor423	20
footyrs.original.predictor424	23
footyrs.original.predictor425	15
footyrs.original.predictor426	11
footyrs.original.predictor427	4
footyrs.original.predictor428	10
footyrs.original.predictor429	15
footyrs.original.predictor430	5
footyrs.original.predictor431	21
footyrs.original.predictor432	12
footyrs.original.predictor433	12
footyrs.original.predictor434	10
footyrs.original.predictor435	10
footyrs.original.predictor436	16
footyrs.original.predictor437	11
footyrs.original.predictor438	13
footyrs.original.predictor439	14
footyrs.original.predictor440	22.5
footyrs.original.predictor441	8
footyrs.original.predictor442	15
footyrs.original.predictor443	13
footyrs.original.predictor444	11
footyrs.original.predictor445	9
footyrs.original.predictor446	9
footyrs.original.predictor447	9
footyrs.original.predictor448	2
footyrs.original.predictor449	12
footyrs.original.predictor450	11
footyrs.original.predictor451	18
footyrs.original.predictor452	11
footyrs.original.predictor453	8
footyrs.original.predictor454	18
footyrs.original.predictor455	16
footyrs.original.predictor456	13
footyrs.original.predictor457	18
footyrs.original.predictor458	6
footyrs.original.predictor459	8
footyrs.original.predictor460	11
footyrs.original.predictor461	10
footyrs.original.predictor462	8
footyrs.original.predictor463	25
footyrs.original.predictor464	8
footyrs.original.predictor465	8
footyrs.original.predictor466	6
footyrs.original.predictor467	10
footyrs.original.predictor468	22
footyrs.original.predictor469	23
footyrs.original.predictor470	14
footyrs.original.predictor471	10
footyrs.original.predictor472	15
footyrs.original.predictor473	13
footyrs.original.predictor474	12
footyrs.original.predictor475	14
footyrs.original.predictor476	6
footyrs.original.predictor477	11
footyrs.original.predictor478	9
footyrs.original.predictor479	20
footyrs.original.predictor480	18
footyrs.original.predictor481	16
footyrs.original.predictor482	12
footyrs.original.predictor483	16
footyrs.original.predictor484	11
footyrs.original.predictor485	12
footyrs.original.predictor486	11
footyrs.original.predictor487	22
footyrs.original.predictor488	6
footyrs.original.predictor489	8
footyrs.original.predictor490	22
footyrs.original.predictor491	6
footyrs.original.predictor492	10
footyrs.original.predictor493	9
footyrs.original.predictor494	15
footyrs.original.predictor495	9
footyrs.original.predictor496	7
footyrs.original.predictor497	9
footyrs.original.predictor498	7
footyrs.original.predictor499	19
footyrs.original.predictor500	15
footyrs.original.predictor501	19
footyrs.original.predictor502	4
footyrs.original.predictor503	6
footyrs.original.predictor504	9
footyrs.original.predictor505	7
footyrs.original.predictor506	4
footyrs.original.predictor507	12
footyrs.original.predictor508	9
footyrs.original.predictor509	12
footyrs.original.predictor510	8
footyrs.original.predictor511	12.5
footyrs.original.predictor512	15
footyrs.original.predictor513	15
footyrs.original.predictor514	15
footyrs.original.predictor515	7
footyrs.original.predictor516	24
footyrs.original.predictor517	4
footyrs.original.predictor518	19
footyrs.original.predictor519	23
footyrs.original.predictor520	12
footyrs.original.predictor521	8
footyrs.original.predictor522	18
footyrs.original.predictor523	13
footyrs.original.predictor524	7
footyrs.original.predictor525	20
footyrs.original.predictor526	10
footyrs.original.predictor527	12
footyrs.original.predictor528	9
footyrs.original.predictor529	8
footyrs.original.predictor530	15
footyrs.original.predictor531	22
footyrs.original.predictor532	17
footyrs.original.predictor533	8
footyrs.original.predictor534	10
footyrs.original.predictor535	17
footyrs.original.predictor536	14
footyrs.original.predictor537	11
footyrs.original.predictor538	12
footyrs.original.predictor539	8
footyrs.original.predictor540	27
footyrs.original.predictor541	9
footyrs.original.predictor542	4
footyrs.original.predictor543	10
footyrs.original.predictor544	11.5
footyrs.original.predictor545	28
footyrs.original.predictor546	19
footyrs.original.predictor547	6
footyrs.original.predictor548	12
footyrs.original.predictor549	9
footyrs.original.predictor550	11
footyrs.original.predictor551	9.5
footyrs.original.predictor552	15
footyrs.original.predictor553	18
footyrs.original.predictor554	12
footyrs.original.predictor555	8
footyrs.original.predictor556	6
footyrs.original.predictor557	29
footyrs.original.predictor558	17
footyrs.original.predictor559	13
footyrs.original.predictor560	10
footyrs.original.predictor561	13
footyrs.original.predictor562	9
footyrs.original.predictor563	3.5
footyrs.original.predictor564	11
footyrs.original.predictor565	12
footyrs.original.predictor566	11
footyrs.original.predictor567	10
footyrs.original.predictor568	11
footyrs.original.predictor569	16
footyrs.original.predictor570	14
footyrs.original.predictor571	8
footyrs.original.predictor572	10
footyrs.original.predictor573	4
footyrs.original.predictor574	17
footyrs.original.predictor575	10
footyrs.original.predictor576	9
footyrs.original.predictor577	9
footyrs.original.predictor578	16
footyrs.original.predictor579	17
footyrs.original.predictor580	8
footyrs.original.predictor581	7
footyrs.original.predictor582	16
footyrs.original.predictor583	7
footyrs.original.predictor584	14
footyrs.original.predictor585	15
footyrs.original.predictor586	15
footyrs.original.predictor587	17
footyrs.original.predictor588	9
footyrs.original.predictor589	14
footyrs.original.predictor590	8
footyrs.original.predictor591	5
footyrs.original.predictor592	13
footyrs.original.predictor593	15
footyrs.original.predictor594	19
footyrs.original.predictor595	21
footyrs.original.predictor596	20
footyrs.original.predictor597	10
footyrs.original.predictor598	10
footyrs.original.predictor599	19
footyrs.original.predictor600	16
footyrs.original.predictor601	18
footyrs.original.predictor602	13
footyrs.original.predictor603	23
footyrs.original.predictor604	12
footyrs.original.predictor605	13
footyrs.original.predictor606	30
footyrs.original.predictor607	12
footyrs.original.predictor608	16
footyrs.original.predictor609	7
footyrs.original.predictor610	14
footyrs.original.predictor611	14
footyrs.original.predictor612	22
footyrs.original.predictor613	3
footyrs.original.predictor614	13
footyrs.original.predictor615	7
footyrs.original.predictor616	6
footyrs.original.predictor617	16
footyrs.original.predictor618	9
footyrs.original.predictor619	14
footyrs.original.predictor620	11
footyrs.original.predictor621	6
footyrs.original.predictor622	10
footyrs.original.predictor623	14
footyrs.original.predictor624	2
footyrs.original.predictor625	2
footyrs.original.predictor626	4
footyrs.original.predictor627	8
footyrs.original.predictor628	6
footyrs.original.predictor629	1
footyrs.original.predictor630	12
footyrs.original.predictor631	3
footyrs.original.predictor632	21
footyrs.original.predictor633	4
footyrs.original.predictor634	8
footyrs.original.predictor635	17
footyrs.original.predictor636	8
footyrs.original.predictor637	17
footyrs.original.predictor638	8
footyrs.original.predictor639	16
footyrs.original.predictor640	15
footyrs.original.predictor641	11
footyrs.original.predictor642	4
footyrs.original.predictor643	8
footyrs.original.predictor644	28
footyrs.original.predictor645	15
footyrs.original.predictor646	8
footyrs.original.predictor647	8
footyrs.original.predictor648	4
footyrs.original.predictor649	10
footyrs.original.predictor650	2
footyrs.original.predictor651	14
footyrs.original.predictor652	18
footyrs.original.predictor653	8
footyrs.original.predictor654	2
footyrs.original.predictor655	9
footyrs.original.predictor656	8
footyrs.original.response.1	0
footyrs.original.response.2	0
footyrs.original.response.3	1
footyrs.original.response.4	1
footyrs.original.response.5	1
footyrs.original.response.6	1
footyrs.original.response.7	1
footyrs.original.response.8	0
footyrs.original.response.9	1
footyrs.original.response.10	1
footyrs.original.response.11	1
footyrs.original.response.12	0
footyrs.original.response.13	NA
footyrs.original.response.14	1
footyrs.original.response.15	0
footyrs.original.response.16	1
footyrs.original.response.17	0
footyrs.original.response.18	0
footyrs.original.response.19	1
footyrs.original.response.20	0
footyrs.original.response.21	1
footyrs.original.response.22	0
footyrs.original.response.23	1
footyrs.original.response.24	1
footyrs.original.response.25	1
footyrs.original.response.26	1
footyrs.original.response.27	0
footyrs.original.response.28	1
footyrs.original.response.29	0
footyrs.original.response.30	1
footyrs.original.response.31	0
footyrs.original.response.32	0
footyrs.original.response.33	0
footyrs.original.response.34	1
footyrs.original.response.35	0
footyrs.original.response.36	1
footyrs.original.response.37	1
footyrs.original.response.38	1
footyrs.original.response.39	0
footyrs.original.response.40	1
footyrs.original.response.41	1
footyrs.original.response.42	1
footyrs.original.response.43	1
footyrs.original.response.44	NA
footyrs.original.response.45	0
footyrs.original.response.46	1
footyrs.original.response.47	1
footyrs.original.response.48	1
footyrs.original.response.49	1
footyrs.original.response.50	0
footyrs.original.response.51	0
footyrs.original.response.52	1
footyrs.original.response.53	0
footyrs.original.response.54	1
footyrs.original.response.55	1
footyrs.original.response.56	1
footyrs.original.response.57	0
footyrs.original.response.58	1
footyrs.original.response.59	1
footyrs.original.response.60	NA
footyrs.original.response.61	1
footyrs.original.response.62	0
footyrs.original.response.63	0
footyrs.original.response.64	0
footyrs.original.response.65	1
footyrs.original.response.66	1
footyrs.original.response.67	NA
footyrs.original.response.68	1
footyrs.original.response.69	1
footyrs.original.response.70	0
footyrs.original.response.71	0
footyrs.original.response.72	1
footyrs.original.response.73	0
footyrs.original.response.74	1
footyrs.original.response.75	1
footyrs.original.response.76	1
footyrs.original.response.77	0
footyrs.original.response.78	0
footyrs.original.response.79	0
footyrs.original.response.80	0
footyrs.original.response.81	0
footyrs.original.response.82	1
footyrs.original.response.83	1
footyrs.original.response.84	NA
footyrs.original.response.85	0
footyrs.original.response.86	1
footyrs.original.response.87	1
footyrs.original.response.88	1
footyrs.original.response.89	1
footyrs.original.response.90	1
footyrs.original.response.91	0
footyrs.original.response.92	1
footyrs.original.response.93	1
footyrs.original.response.94	NA
footyrs.original.response.95	1
footyrs.original.response.96	1
footyrs.original.response.97	0
footyrs.original.response.98	1
footyrs.original.response.99	1
footyrs.original.response.100	1
footyrs.original.response.101	1
footyrs.original.response.102	1
footyrs.original.response.103	1
footyrs.original.response.104	1
footyrs.original.response.105	0
footyrs.original.response.106	0
footyrs.original.response.107	1
footyrs.original.response.108	1
footyrs.original.response.109	NA
footyrs.original.response.110	1
footyrs.original.response.111	0
footyrs.original.response.112	0
footyrs.original.response.113	NA
footyrs.original.response.114	0
footyrs.original.response.115	1
footyrs.original.response.116	1
footyrs.original.response.117	1
footyrs.original.response.118	1
footyrs.original.response.119	1
footyrs.original.response.120	0
footyrs.original.response.121	0
footyrs.original.response.122	1
footyrs.original.response.123	1
footyrs.original.response.124	1
footyrs.original.response.125	0
footyrs.original.response.126	1
footyrs.original.response.127	1
footyrs.original.response.128	1
footyrs.original.response.129	1
footyrs.original.response.130	NA
footyrs.original.response.131	1
footyrs.original.response.132	1
footyrs.original.response.133	1
footyrs.original.response.134	NA
footyrs.original.response.135	0
footyrs.original.response.136	1
footyrs.original.response.137	1
footyrs.original.response.138	0
footyrs.original.response.139	1
footyrs.original.response.140	1
footyrs.original.response.141	1
footyrs.original.response.142	1
footyrs.original.response.143	1
footyrs.original.response.144	1
footyrs.original.response.145	1
footyrs.original.response.146	1
footyrs.original.response.147	NA
footyrs.original.response.148	1
footyrs.original.response.149	1
footyrs.original.response.150	0
footyrs.original.response.151	1
footyrs.original.response.152	1
footyrs.original.response.153	1
footyrs.original.response.154	1
footyrs.original.response.155	1
footyrs.original.response.156	1
footyrs.original.response.157	1
footyrs.original.response.158	NA
footyrs.original.response.159	0
footyrs.original.response.160	1
footyrs.original.response.161	1
footyrs.original.response.162	1
footyrs.original.response.163	0
footyrs.original.response.164	1
footyrs.original.response.165	1
footyrs.original.response.166	0
footyrs.original.response.167	1
footyrs.original.response.168	1
footyrs.original.response.169	1
footyrs.original.response.170	1
footyrs.original.response.171	1
footyrs.original.response.172	1
footyrs.original.response.173	1
footyrs.original.response.174	0
footyrs.original.response.175	1
footyrs.original.response.176	0
footyrs.original.response.177	0
footyrs.original.response.178	1
footyrs.original.response.179	1
footyrs.original.response.180	1
footyrs.original.response.181	1
footyrs.original.response.182	1
footyrs.original.response.183	1
footyrs.original.response.184	1
footyrs.original.response.185	1
footyrs.original.response.186	1
footyrs.original.response.187	1
footyrs.original.response.188	1
footyrs.original.response.189	0
footyrs.original.response.190	1
footyrs.original.response.191	1
footyrs.original.response.192	1
footyrs.original.response.193	NA
footyrs.original.response.194	1
footyrs.original.response.195	1
footyrs.original.response.196	0
footyrs.original.response.197	1
footyrs.original.response.198	1
footyrs.original.response.199	0
footyrs.original.response.200	1
footyrs.original.response.201	1
footyrs.original.response.202	1
footyrs.original.response.203	0
footyrs.original.response.204	1
footyrs.original.response.205	1
footyrs.original.response.206	1
footyrs.original.response.207	1
footyrs.original.response.208	1
footyrs.original.response.209	1
footyrs.original.response.210	0
footyrs.original.response.211	NA
footyrs.original.response.212	0
footyrs.original.response.213	1
footyrs.original.response.214	0
footyrs.original.response.215	0
footyrs.original.response.216	1
footyrs.original.response.217	1
footyrs.original.response.218	0
footyrs.original.response.219	1
footyrs.original.response.220	1
footyrs.original.response.221	NA
footyrs.original.response.222	1
footyrs.original.response.223	1
footyrs.original.response.224	0
footyrs.original.response.225	1
footyrs.original.response.226	0
footyrs.original.response.227	1
footyrs.original.response.228	1
footyrs.original.response.229	1
footyrs.original.response.230	NA
footyrs.original.response.231	1
footyrs.original.response.232	1
footyrs.original.response.233	1
footyrs.original.response.234	1
footyrs.original.response.235	1
footyrs.original.response.236	1
footyrs.original.response.237	1
footyrs.original.response.238	1
footyrs.original.response.239	1
footyrs.original.response.240	1
footyrs.original.response.241	1
footyrs.original.response.242	1
footyrs.original.response.243	1
footyrs.original.response.244	1
footyrs.original.response.245	1
footyrs.original.response.246	0
footyrs.original.response.247	1
footyrs.original.response.248	1
footyrs.original.response.249	1
footyrs.original.response.250	1
footyrs.original.response.251	1
footyrs.original.response.252	1
footyrs.original.response.253	0
footyrs.original.response.254	1
footyrs.original.response.255	0
footyrs.original.response.256	1
footyrs.original.response.257	1
footyrs.original.response.258	1
footyrs.original.response.259	1
footyrs.original.response.260	1
footyrs.original.response.261	1
footyrs.original.response.262	1
footyrs.original.response.263	1
footyrs.original.response.264	1
footyrs.original.response.265	1
footyrs.original.response.266	1
footyrs.original.response.267	1
footyrs.original.response.268	0
footyrs.original.response.269	1
footyrs.original.response.270	0
footyrs.original.response.271	1
footyrs.original.response.272	1
footyrs.original.response.273	1
footyrs.original.response.274	1
footyrs.original.response.275	1
footyrs.original.response.276	1
footyrs.original.response.277	1
footyrs.original.response.278	1
footyrs.original.response.279	0
footyrs.original.response.280	1
footyrs.original.response.281	1
footyrs.original.response.282	1
footyrs.original.response.283	1
footyrs.original.response.284	0
footyrs.original.response.285	1
footyrs.original.response.286	1
footyrs.original.response.287	0
footyrs.original.response.288	1
footyrs.original.response.289	0
footyrs.original.response.290	1
footyrs.original.response.291	1
footyrs.original.response.292	0
footyrs.original.response.293	1
footyrs.original.response.294	1
footyrs.original.response.295	1
footyrs.original.response.296	1
footyrs.original.response.297	1
footyrs.original.response.298	1
footyrs.original.response.299	1
footyrs.original.response.300	1
footyrs.original.response.301	0
footyrs.original.response.302	0
footyrs.original.response.303	0
footyrs.original.response.304	1
footyrs.original.response.305	1
footyrs.original.response.306	1
footyrs.original.response.307	1
footyrs.original.response.308	0
footyrs.original.response.309	1
footyrs.original.response.310	0
footyrs.original.response.311	0
footyrs.original.response.312	1
footyrs.original.response.313	1
footyrs.original.response.314	1
footyrs.original.response.315	1
footyrs.original.response.316	1
footyrs.original.response.317	1
footyrs.original.response.318	1
footyrs.original.response.319	1
footyrs.original.response.320	1
footyrs.original.response.321	1
footyrs.original.response.322	0
footyrs.original.response.323	1
footyrs.original.response.324	1
footyrs.original.response.325	0
footyrs.original.response.326	0
footyrs.original.response.327	0
footyrs.original.response.328	1
footyrs.original.response.329	0
footyrs.original.response.330	0
footyrs.original.response.331	1
footyrs.original.response.332	1
footyrs.original.response.333	1
footyrs.original.response.334	1
footyrs.original.response.335	1
footyrs.original.response.336	1
footyrs.original.response.337	1
footyrs.original.response.338	0
footyrs.original.response.339	0
footyrs.original.response.340	1
footyrs.original.response.341	NA
footyrs.original.response.342	1
footyrs.original.response.343	1
footyrs.original.response.344	1
footyrs.original.response.345	0
footyrs.original.response.346	1
footyrs.original.response.347	1
footyrs.original.response.348	1
footyrs.original.response.349	0
footyrs.original.response.350	1
footyrs.original.response.351	0
footyrs.original.response.352	0
footyrs.original.response.353	0
footyrs.original.response.354	0
footyrs.original.response.355	1
footyrs.original.response.356	1
footyrs.original.response.357	1
footyrs.original.response.358	0
footyrs.original.response.359	1
footyrs.original.response.360	0
footyrs.original.response.361	0
footyrs.original.response.362	1
footyrs.original.response.363	NA
footyrs.original.response.364	1
footyrs.original.response.365	1
footyrs.original.response.366	1
footyrs.original.response.367	1
footyrs.original.response.368	1
footyrs.original.response.369	NA
footyrs.original.response.370	1
footyrs.original.response.371	0
footyrs.original.response.372	0
footyrs.original.response.373	1
footyrs.original.response.374	1
footyrs.original.response.375	1
footyrs.original.response.376	1
footyrs.original.response.377	0
footyrs.original.response.378	1
footyrs.original.response.379	0
footyrs.original.response.380	1
footyrs.original.response.381	1
footyrs.original.response.382	0
footyrs.original.response.383	1
footyrs.original.response.384	0
footyrs.original.response.385	0
footyrs.original.response.386	0
footyrs.original.response.387	1
footyrs.original.response.388	1
footyrs.original.response.389	1
footyrs.original.response.390	1
footyrs.original.response.391	0
footyrs.original.response.392	1
footyrs.original.response.393	0
footyrs.original.response.394	0
footyrs.original.response.395	0
footyrs.original.response.396	0
footyrs.original.response.397	1
footyrs.original.response.398	1
footyrs.original.response.399	0
footyrs.original.response.400	1
footyrs.original.response.401	0
footyrs.original.response.402	1
footyrs.original.response.403	1
footyrs.original.response.404	1
footyrs.original.response.405	1
footyrs.original.response.406	0
footyrs.original.response.407	1
footyrs.original.response.408	0
footyrs.original.response.409	1
footyrs.original.response.410	1
footyrs.original.response.411	1
footyrs.original.response.412	1
footyrs.original.response.413	1
footyrs.original.response.414	0
footyrs.original.response.415	0
footyrs.original.response.416	1
footyrs.original.response.417	1
footyrs.original.response.418	1
footyrs.original.response.419	1
footyrs.original.response.420	1
footyrs.original.response.421	1
footyrs.original.response.422	1
footyrs.original.response.423	1
footyrs.original.response.424	1
footyrs.original.response.425	1
footyrs.original.response.426	0
footyrs.original.response.427	0
footyrs.original.response.428	1
footyrs.original.response.429	1
footyrs.original.response.430	1
footyrs.original.response.431	1
footyrs.original.response.432	1
footyrs.original.response.433	1
footyrs.original.response.434	1
footyrs.original.response.435	0
footyrs.original.response.436	1
footyrs.original.response.437	1
footyrs.original.response.438	0
footyrs.original.response.439	1
footyrs.original.response.440	1
footyrs.original.response.441	0
footyrs.original.response.442	1
footyrs.original.response.443	0
footyrs.original.response.444	0
footyrs.original.response.445	1
footyrs.original.response.446	1
footyrs.original.response.447	1
footyrs.original.response.448	0
footyrs.original.response.449	1
footyrs.original.response.450	1
footyrs.original.response.451	1
footyrs.original.response.452	1
footyrs.original.response.453	0
footyrs.original.response.454	1
footyrs.original.response.455	1
footyrs.original.response.456	0
footyrs.original.response.457	1
footyrs.original.response.458	1
footyrs.original.response.459	0
footyrs.original.response.460	1
footyrs.original.response.461	0
footyrs.original.response.462	0
footyrs.original.response.463	1
footyrs.original.response.464	1
footyrs.original.response.465	1
footyrs.original.response.466	0
footyrs.original.response.467	NA
footyrs.original.response.468	1
footyrs.original.response.469	1
footyrs.original.response.470	1
footyrs.original.response.471	1
footyrs.original.response.472	1
footyrs.original.response.473	1
footyrs.original.response.474	0
footyrs.original.response.475	1
footyrs.original.response.476	0
footyrs.original.response.477	0
footyrs.original.response.478	1
footyrs.original.response.479	1
footyrs.original.response.480	1
footyrs.original.response.481	1
footyrs.original.response.482	0
footyrs.original.response.483	1
footyrs.original.response.484	1
footyrs.original.response.485	0
footyrs.original.response.486	1
footyrs.original.response.487	1
footyrs.original.response.488	1
footyrs.original.response.489	1
footyrs.original.response.490	1
footyrs.original.response.491	1
footyrs.original.response.492	0
footyrs.original.response.493	1
footyrs.original.response.494	1
footyrs.original.response.495	0
footyrs.original.response.496	1
footyrs.original.response.497	1
footyrs.original.response.498	1
footyrs.original.response.499	0
footyrs.original.response.500	0
footyrs.original.response.501	0
footyrs.original.response.502	0
footyrs.original.response.503	1
footyrs.original.response.504	1
footyrs.original.response.505	1
footyrs.original.response.506	0
footyrs.original.response.507	1
footyrs.original.response.508	0
footyrs.original.response.509	1
footyrs.original.response.510	1
footyrs.original.response.511	1
footyrs.original.response.512	0
footyrs.original.response.513	1
footyrs.original.response.514	1
footyrs.original.response.515	0
footyrs.original.response.516	1
footyrs.original.response.517	NA
footyrs.original.response.518	1
footyrs.original.response.519	1
footyrs.original.response.520	1
footyrs.original.response.521	0
footyrs.original.response.522	1
footyrs.original.response.523	1
footyrs.original.response.524	1
footyrs.original.response.525	1
footyrs.original.response.526	1
footyrs.original.response.527	1
footyrs.original.response.528	0
footyrs.original.response.529	0
footyrs.original.response.530	1
footyrs.original.response.531	0
footyrs.original.response.532	1
footyrs.original.response.533	0
footyrs.original.response.534	1
footyrs.original.response.535	1
footyrs.original.response.536	1
footyrs.original.response.537	1
footyrs.original.response.538	1
footyrs.original.response.539	1
footyrs.original.response.540	1
footyrs.original.response.541	1
footyrs.original.response.542	0
footyrs.original.response.543	1
footyrs.original.response.544	1
footyrs.original.response.545	1
footyrs.original.response.546	1
footyrs.original.response.547	1
footyrs.original.response.548	1
footyrs.original.response.549	0
footyrs.original.response.550	1
[truncated: 16,181 more rows]

## Sheet: Source Data Fig 2b
	V1
footyrs.percent	FALSE
footyrs.sensitivities1	1
footyrs.sensitivities2	0.996528
footyrs.sensitivities3	0.993056
footyrs.sensitivities4	0.989583
footyrs.sensitivities5	0.979167
footyrs.sensitivities6	0.972222
footyrs.sensitivities7	0.954861
footyrs.sensitivities8	0.923611
footyrs.sensitivities9	0.864583
footyrs.sensitivities10	0.815972
footyrs.sensitivities11	0.815972
footyrs.sensitivities12	0.756944
footyrs.sensitivities13	0.756944
footyrs.sensitivities14	0.684028
footyrs.sensitivities15	0.680556
footyrs.sensitivities16	0.631944
footyrs.sensitivities17	0.631944
footyrs.sensitivities18	0.576389
footyrs.sensitivities19	0.517361
footyrs.sensitivities20	0.451389
footyrs.sensitivities21	0.392361
footyrs.sensitivities22	0.333333
footyrs.sensitivities23	0.288194
footyrs.sensitivities24	0.21875
footyrs.sensitivities25	0.173611
footyrs.sensitivities26	0.170139
footyrs.sensitivities27	0.138889
footyrs.sensitivities28	0.09375
footyrs.sensitivities29	0.09375
footyrs.sensitivities30	0.0625
footyrs.sensitivities31	0.0486111
footyrs.sensitivities32	0.0451389
footyrs.sensitivities33	0.03125
footyrs.sensitivities34	0.0243056
footyrs.sensitivities35	0.0138889
footyrs.sensitivities36	0.0104167
footyrs.sensitivities37	0.0104167
footyrs.sensitivities38	0.00694444
footyrs.sensitivities39	0.00347222
footyrs.sensitivities40	0
footyrs.specificities1	0
footyrs.specificities2	0.0184049
footyrs.specificities3	0.0306748
footyrs.specificities4	0.0674847
footyrs.specificities5	0.0797546
footyrs.specificities6	0.104294
footyrs.specificities7	0.159509
footyrs.specificities8	0.202454
footyrs.specificities9	0.269939
footyrs.specificities10	0.325153
footyrs.specificities11	0.331288
footyrs.specificities12	0.417178
footyrs.specificities13	0.423313
footyrs.specificities14	0.472393
footyrs.specificities15	0.478528
footyrs.specificities16	0.588957
footyrs.specificities17	0.601227
footyrs.specificities18	0.638037
footyrs.specificities19	0.723926
footyrs.specificities20	0.797546
footyrs.specificities21	0.871166
footyrs.specificities22	0.920245
footyrs.specificities23	0.93865
footyrs.specificities24	0.944785
footyrs.specificities25	0.95092
footyrs.specificities26	0.95092
footyrs.specificities27	0.969325
footyrs.specificities28	0.981595
footyrs.specificities29	0.98773
footyrs.specificities30	0.98773
footyrs.specificities31	0.98773
footyrs.specificities32	0.98773
footyrs.specificities33	0.98773
footyrs.specificities34	0.98773
footyrs.specificities35	0.98773
footyrs.specificities36	0.993865
footyrs.specificities37	1
footyrs.specificities38	1
footyrs.specificities39	1
footyrs.specificities40	1
footyrs.thresholds1	#NAME?
footyrs.thresholds2	1.5
footyrs.thresholds3	2.5
footyrs.thresholds4	3.5
footyrs.thresholds5	4.5
footyrs.thresholds6	5.5
footyrs.thresholds7	6.5
footyrs.thresholds8	7.5
footyrs.thresholds9	8.5
footyrs.thresholds10	9.25
footyrs.thresholds11	9.75
footyrs.thresholds12	10.25
footyrs.thresholds13	10.75
footyrs.thresholds14	11.25
footyrs.thresholds15	11.75
footyrs.thresholds16	12.25
footyrs.thresholds17	12.75
footyrs.thresholds18	13.5
footyrs.thresholds19	14.5
footyrs.thresholds20	15.5
footyrs.thresholds21	16.5
footyrs.thresholds22	17.5
footyrs.thresholds23	18.5
footyrs.thresholds24	19.5
footyrs.thresholds25	20.25
footyrs.thresholds26	20.75
footyrs.thresholds27	21.5
footyrs.thresholds28	22.25
footyrs.thresholds29	22.75
footyrs.thresholds30	23.5
footyrs.thresholds31	24.25
footyrs.thresholds32	24.75
footyrs.thresholds33	25.5
footyrs.thresholds34	26.5
footyrs.thresholds35	27.5
footyrs.thresholds36	28.5
footyrs.thresholds37	29.5
footyrs.thresholds38	30.25
footyrs.thresholds39	31.75
footyrs.thresholds40	Inf
footyrs.direction	<
footyrs.cases1	8
footyrs.cases2	19
footyrs.cases3	12
footyrs.cases4	16
footyrs.cases5	18
footyrs.cases6	6
footyrs.cases7	15
footyrs.cases8	23
footyrs.cases9	18
footyrs.cases10	1
footyrs.cases11	23
footyrs.cases12	19
footyrs.cases13	7
footyrs.cases14	7
footyrs.cases15	11
footyrs.cases16	18
footyrs.cases17	20
footyrs.cases18	8
footyrs.cases19	21
footyrs.cases20	10
footyrs.cases21	24
footyrs.cases22	17
footyrs.cases23	22
footyrs.cases24	14
footyrs.cases25	25
footyrs.cases26	12
footyrs.cases27	26
footyrs.cases28	17
footyrs.cases29	20
footyrs.cases30	8
footyrs.cases31	20
footyrs.cases32	20
footyrs.cases33	27
footyrs.cases34	13
footyrs.cases35	12
footyrs.cases36	20
footyrs.cases37	8
footyrs.cases38	12
footyrs.cases39	9
footyrs.cases40	19
footyrs.cases41	14
footyrs.cases42	24.5
footyrs.cases43	19
footyrs.cases44	20.5
footyrs.cases45	16
footyrs.cases46	12
footyrs.cases47	13
footyrs.cases48	15
footyrs.cases49	17
footyrs.cases50	22
footyrs.cases51	22
footyrs.cases52	18
footyrs.cases53	16
footyrs.cases54	14
footyrs.cases55	11
footyrs.cases56	23
footyrs.cases57	17
footyrs.cases58	22
footyrs.cases59	21
footyrs.cases60	17
footyrs.cases61	7
footyrs.cases62	19
footyrs.cases63	17
footyrs.cases64	19
footyrs.cases65	8
footyrs.cases66	11
footyrs.cases67	18
footyrs.cases68	15
footyrs.cases69	10
footyrs.cases70	11
footyrs.cases71	12
footyrs.cases72	15
footyrs.cases73	20
footyrs.cases74	15
footyrs.cases75	6
footyrs.cases76	14
footyrs.cases77	22
footyrs.cases78	27
footyrs.cases79	8
footyrs.cases80	8
footyrs.cases81	10
footyrs.cases82	17
footyrs.cases83	21
footyrs.cases84	2
footyrs.cases85	17
footyrs.cases86	23
footyrs.cases87	10
footyrs.cases88	12
footyrs.cases89	17
footyrs.cases90	16
footyrs.cases91	17
footyrs.cases92	18
footyrs.cases93	19
footyrs.cases94	20
footyrs.cases95	16
footyrs.cases96	26
footyrs.cases97	11.5
footyrs.cases98	13
footyrs.cases99	13
footyrs.cases100	5
footyrs.cases101	13
footyrs.cases102	4
footyrs.cases103	30.5
footyrs.cases104	19
footyrs.cases105	11
footyrs.cases106	20
footyrs.cases107	14
footyrs.cases108	6
footyrs.cases109	16
footyrs.cases110	14
footyrs.cases111	17
footyrs.cases112	9
footyrs.cases113	16
footyrs.cases114	11
footyrs.cases115	10
footyrs.cases116	10
footyrs.cases117	24
footyrs.cases118	19
footyrs.cases119	17
footyrs.cases120	9
footyrs.cases121	16
footyrs.cases122	19
footyrs.cases123	17
footyrs.cases124	21
footyrs.cases125	19
footyrs.cases126	33
footyrs.cases127	25
footyrs.cases128	21
footyrs.cases129	11
footyrs.cases130	13
footyrs.cases131	25
footyrs.cases132	13
footyrs.cases133	9
footyrs.cases134	5
footyrs.cases135	11
footyrs.cases136	24
footyrs.cases137	20
footyrs.cases138	11
footyrs.cases139	16
footyrs.cases140	13
footyrs.cases141	22
footyrs.cases142	13
footyrs.cases143	7
footyrs.cases144	11
footyrs.cases145	11
footyrs.cases146	12
footyrs.cases147	15
footyrs.cases148	14
footyrs.cases149	11
footyrs.cases150	15
footyrs.cases151	21
footyrs.cases152	22
footyrs.cases153	10
footyrs.cases154	10
footyrs.cases155	13
footyrs.cases156	22
footyrs.cases157	21
footyrs.cases158	14
footyrs.cases159	15
footyrs.cases160	15
footyrs.cases161	12
footyrs.cases162	19
footyrs.cases163	16
footyrs.cases164	19
footyrs.cases165	8
footyrs.cases166	7
footyrs.cases167	17
footyrs.cases168	15
footyrs.cases169	22
footyrs.cases170	15
footyrs.cases171	13
footyrs.cases172	19
footyrs.cases173	19
footyrs.cases174	8
footyrs.cases175	19
footyrs.cases176	11
footyrs.cases177	10
footyrs.cases178	10
footyrs.cases179	23
footyrs.cases180	7
footyrs.cases181	16
footyrs.cases182	10
footyrs.cases183	11
footyrs.cases184	10
footyrs.cases185	19
footyrs.cases186	9
footyrs.cases187	7
footyrs.cases188	14
footyrs.cases189	20
footyrs.cases190	23
footyrs.cases191	15
footyrs.cases192	21
footyrs.cases193	12
footyrs.cases194	11
footyrs.cases195	14
footyrs.cases196	15
footyrs.cases197	9
footyrs.cases198	9
footyrs.cases199	9
footyrs.cases200	11
footyrs.cases201	18
footyrs.cases202	11
footyrs.cases203	18
footyrs.cases204	6
footyrs.cases205	25
footyrs.cases206	8
footyrs.cases207	22
footyrs.cases208	23
footyrs.cases209	13
footyrs.cases210	14
footyrs.cases211	20
footyrs.cases212	18
footyrs.cases213	16
footyrs.cases214	16
footyrs.cases215	11
footyrs.cases216	22
footyrs.cases217	8
footyrs.cases218	22
footyrs.cases219	15
footyrs.cases220	9
footyrs.cases221	7
footyrs.cases222	9
footyrs.cases223	15
footyrs.cases224	15
footyrs.cases225	24
footyrs.cases226	19
footyrs.cases227	23
footyrs.cases228	12
footyrs.cases229	18
footyrs.cases230	13
footyrs.cases231	7
footyrs.cases232	20
footyrs.cases233	15
footyrs.cases234	17
footyrs.cases235	10
footyrs.cases236	17
footyrs.cases237	11
footyrs.cases238	27
footyrs.cases239	9
footyrs.cases240	10
footyrs.cases241	28
footyrs.cases242	6
footyrs.cases243	12
footyrs.cases244	11
footyrs.cases245	15
footyrs.cases246	18
footyrs.cases247	13
footyrs.cases248	12
footyrs.cases249	11
footyrs.cases250	16
footyrs.cases251	14
footyrs.cases252	8
footyrs.cases253	10
footyrs.cases254	9
footyrs.cases255	8
footyrs.cases256	16
footyrs.cases257	9
footyrs.cases258	14
footyrs.cases259	8
footyrs.cases260	19
footyrs.cases261	21
footyrs.cases262	20
footyrs.cases263	10
footyrs.cases264	19
footyrs.cases265	16
footyrs.cases266	18
footyrs.cases267	23
footyrs.cases268	13
footyrs.cases269	30
footyrs.cases270	14
footyrs.cases271	14
footyrs.cases272	22
footyrs.cases273	13
footyrs.cases274	16
footyrs.cases275	9
footyrs.cases276	14
footyrs.cases277	10
footyrs.cases278	14
footyrs.cases279	12
footyrs.cases280	3
footyrs.cases281	17
footyrs.cases282	8
footyrs.cases283	15
footyrs.cases284	4
footyrs.cases285	8
footyrs.cases286	4
footyrs.cases287	18
footyrs.cases288	8
footyrs.controls1	1
footyrs.controls2	21
footyrs.controls3	14
footyrs.controls4	17
footyrs.controls5	15
footyrs.controls6	3
footyrs.controls7	16
footyrs.controls8	11
footyrs.controls9	9
footyrs.controls10	16
footyrs.controls11	15
footyrs.controls12	16
footyrs.controls13	4
footyrs.controls14	1
footyrs.controls15	8
footyrs.controls16	14
footyrs.controls17	12.5
footyrs.controls18	3
footyrs.controls19	3
footyrs.controls20	9
footyrs.controls21	5
footyrs.controls22	16
footyrs.controls23	12
footyrs.controls24	21
footyrs.controls25	14
footyrs.controls26	17
footyrs.controls27	20
footyrs.controls28	13
footyrs.controls29	16
footyrs.controls30	18
footyrs.controls31	10
footyrs.controls32	6
footyrs.controls33	12
footyrs.controls34	3
footyrs.controls35	15
footyrs.controls36	1
footyrs.controls37	17
footyrs.controls38	10
footyrs.controls39	3
footyrs.controls40	13
footyrs.controls41	11
footyrs.controls42	9
footyrs.controls43	6
footyrs.controls44	13
footyrs.controls45	10
footyrs.controls46	14
footyrs.controls47	11
footyrs.controls48	2
footyrs.controls49	15
footyrs.controls50	12
footyrs.controls51	11
footyrs.controls52	6
footyrs.controls53	14
footyrs.controls54	6
footyrs.controls55	12
footyrs.controls56	10
footyrs.controls57	15
footyrs.controls58	15
footyrs.controls59	14
footyrs.controls60	10
footyrs.controls61	21
footyrs.controls62	3
footyrs.controls63	5
footyrs.controls64	10
footyrs.controls65	13
footyrs.controls66	14
footyrs.controls67	16
footyrs.controls68	8
footyrs.controls69	16
footyrs.controls70	12
footyrs.controls71	14
footyrs.controls72	18
footyrs.controls73	8
footyrs.controls74	10
footyrs.controls75	12
footyrs.controls76	11
footyrs.controls77	9
footyrs.controls78	9
footyrs.controls79	10.5
footyrs.controls80	7
footyrs.controls81	9
footyrs.controls82	22
footyrs.controls83	14
footyrs.controls84	12
footyrs.controls85	12
footyrs.controls86	14
footyrs.controls87	12
footyrs.controls88	8
footyrs.controls89	10
footyrs.controls90	7
footyrs.controls91	15
footyrs.controls92	22
footyrs.controls93	15
footyrs.controls94	7
footyrs.controls95	17
footyrs.controls96	2
footyrs.controls97	14
footyrs.controls98	12
footyrs.controls99	12
footyrs.controls100	17
footyrs.controls101	10
footyrs.controls102	15
footyrs.controls103	5
footyrs.controls104	12
footyrs.controls105	10
footyrs.controls106	16
footyrs.controls107	22.5
footyrs.controls108	12
footyrs.controls109	18
footyrs.controls110	16
footyrs.controls111	11
footyrs.controls112	8
footyrs.controls113	14
footyrs.controls114	10
footyrs.controls115	15
footyrs.controls116	9
footyrs.controls117	11
footyrs.controls118	6
footyrs.controls119	6
footyrs.controls120	9
footyrs.controls121	7
footyrs.controls122	6
footyrs.controls123	7
footyrs.controls124	12
footyrs.controls125	12
footyrs.controls126	8
footyrs.controls127	12.5
footyrs.controls128	10
footyrs.controls129	12
footyrs.controls130	14
footyrs.controls131	12
footyrs.controls132	8
footyrs.controls133	11.5
footyrs.controls134	19
footyrs.controls135	9.5
footyrs.controls136	8
footyrs.controls137	6
footyrs.controls138	29
footyrs.controls139	17
footyrs.controls140	13
footyrs.controls141	11
footyrs.controls142	10
footyrs.controls143	10
footyrs.controls144	17
footyrs.controls145	16
footyrs.controls146	17
footyrs.controls147	7
footyrs.controls148	15
footyrs.controls149	5
footyrs.controls150	15
footyrs.controls151	13
footyrs.controls152	12
footyrs.controls153	16
footyrs.controls154	7
footyrs.controls155	8
footyrs.controls156	6
footyrs.controls157	4
footyrs.controls158	16
footyrs.controls159	8
footyrs.controls160	28
footyrs.controls161	8
footyrs.controls162	14
footyrs.controls163	9
footyrs.fun.sesp	function (thresholds	controls	cases	direction)
{
ncontrols <- length(controls)
ncases <- length(cases)
predictor <- c(controls	cases)
response <- c(rep(0	length(controls))	rep(1	length(cases)))
decr <- direction == "<"
predictor.order <- order(predictor	decreasing = decr)
predictor.sorted <- predictor[predictor.order]
response.sorted <- response[predictor.order]
tp <- cumsum(response.sorted == 1)
fp <- cumsum(response.sorted == 0)
se <- tp/ncases
sp <- (ncontrols - fp)/ncontrols
dups.pred <- rev(duplicated(rev(predictor.sorted)))
dups.sesp <- duplicated(se) & duplicated(sp)
dups <- dups.pred | dups.sesp
if (sum(!dups) != length(thresholds) - 1) {
sessionInfo <- sessionInfo()
save(thresholds	controls	cases	direction	sessionInfo	file = "pROC_bug.RData")
stop(sprintf("pROC: fast algorithm computed an incorrect number of sensitivities and specificities. Diagnostic data saved in pROC_bug.RData. Please report this bug to <%s>."	utils::packageDescription("pROC")$BugReports))
}
if (direction == "<") {
se <- rev(c(0	se[!dups]))
sp <- rev(c(1	sp[!dups]))
}
else {
se <- c(0	se[!dups])
sp <- c(1	sp[!dups])
}
return(list(se = se	sp = sp))
}
footyrs.auc	0.667529
footyrs.call	roc.formula(formula = CTEgroup ~ footyrs	data = donordat)
footyrs.original.predictor1	3
footyrs.original.predictor2	4
footyrs.original.predictor3	1
footyrs.original.predictor4	21
footyrs.original.predictor5	14
footyrs.original.predictor6	8
footyrs.original.predictor7	17
footyrs.original.predictor8	9
footyrs.original.predictor9	15
footyrs.original.predictor10	19
footyrs.original.predictor11	12
footyrs.original.predictor12	3
footyrs.original.predictor13	4
footyrs.original.predictor14	16
footyrs.original.predictor15	3
footyrs.original.predictor16	18
footyrs.original.predictor17	3
footyrs.original.predictor18	5
footyrs.original.predictor19	6
footyrs.original.predictor20	9
footyrs.original.predictor21	15
footyrs.original.predictor22	5
footyrs.original.predictor23	23
footyrs.original.predictor24	3
footyrs.original.predictor25	18
footyrs.original.predictor26	1
footyrs.original.predictor27	21
footyrs.original.predictor28	16
footyrs.original.predictor29	5
footyrs.original.predictor30	23
footyrs.original.predictor31	8
footyrs.original.predictor32	4
footyrs.original.predictor33	4
footyrs.original.predictor34	11
footyrs.original.predictor35	2
footyrs.original.predictor36	19
footyrs.original.predictor37	9
footyrs.original.predictor38	16
footyrs.original.predictor39	3
footyrs.original.predictor40	15
footyrs.original.predictor41	16
footyrs.original.predictor42	4
footyrs.original.predictor43	7
footyrs.original.predictor44	4
footyrs.original.predictor45	1
footyrs.original.predictor46	1
footyrs.original.predictor47	7
footyrs.original.predictor48	11
footyrs.original.predictor49	18
footyrs.original.predictor50	17
footyrs.original.predictor51	15
footyrs.original.predictor52	20
footyrs.original.predictor53	1
footyrs.original.predictor54	8
footyrs.original.predictor55	14
footyrs.original.predictor56	8
footyrs.original.predictor57	4
footyrs.original.predictor58	21
footyrs.original.predictor59	10
footyrs.original.predictor60	2
footyrs.original.predictor61	12.5
footyrs.original.predictor62	12
footyrs.original.predictor63	12
footyrs.original.predictor64	19
footyrs.original.predictor65	24
footyrs.original.predictor66	17
footyrs.original.predictor67	4
footyrs.original.predictor68	3
footyrs.original.predictor69	22
footyrs.original.predictor70	11
footyrs.original.predictor71	9
footyrs.original.predictor72	14
footyrs.original.predictor73	1
footyrs.original.predictor74	25
footyrs.original.predictor75	12
footyrs.original.predictor76	26
footyrs.original.predictor77	7
footyrs.original.predictor78	10
footyrs.original.predictor79	7
footyrs.original.predictor80	9
footyrs.original.predictor81	31
footyrs.original.predictor82	3
footyrs.original.predictor83	17
footyrs.original.predictor84	4
footyrs.original.predictor85	3
footyrs.original.predictor86	9
footyrs.original.predictor87	5
footyrs.original.predictor88	20
footyrs.original.predictor89	16
footyrs.original.predictor90	8
footyrs.original.predictor91	10
footyrs.original.predictor92	12
footyrs.original.predictor93	20
footyrs.original.predictor94	6
footyrs.original.predictor95	20
footyrs.original.predictor96	27
footyrs.original.predictor97	8
footyrs.original.predictor98	21
footyrs.original.predictor99	13
footyrs.original.predictor100	12
footyrs.original.predictor101	20
footyrs.original.predictor102	14
footyrs.original.predictor103	17
footyrs.original.predictor104	8
footyrs.original.predictor105	8
footyrs.original.predictor106	4
footyrs.original.predictor107	20
footyrs.original.predictor108	13
footyrs.original.predictor109	8
footyrs.original.predictor110	12
footyrs.original.predictor111	14
footyrs.original.predictor112	1
footyrs.original.predictor113	5
footyrs.original.predictor114	7
footyrs.original.predictor115	9
footyrs.original.predictor116	19
footyrs.original.predictor117	14
footyrs.original.predictor118	24.5
footyrs.original.predictor119	19
footyrs.original.predictor120	15
footyrs.original.predictor121	9
footyrs.original.predictor122	16
footyrs.original.predictor123	20.5
footyrs.original.predictor124	16
footyrs.original.predictor125	3
footyrs.original.predictor126	18
footyrs.original.predictor127	12
footyrs.original.predictor128	13
footyrs.original.predictor129	10
footyrs.original.predictor130	10
footyrs.original.predictor131	15
footyrs.original.predictor132	6
footyrs.original.predictor133	17
footyrs.original.predictor134	4
footyrs.original.predictor135	6
footyrs.original.predictor136	22
footyrs.original.predictor137	22
footyrs.original.predictor138	13
footyrs.original.predictor139	18
footyrs.original.predictor140	16
footyrs.original.predictor141	12
footyrs.original.predictor142	14
footyrs.original.predictor143	11
footyrs.original.predictor144	23
footyrs.original.predictor145	17
footyrs.original.predictor146	3
footyrs.original.predictor147	4
footyrs.original.predictor148	22
footyrs.original.predictor149	21
footyrs.original.predictor150	24
footyrs.original.predictor151	15
footyrs.original.predictor152	17
footyrs.original.predictor153	1
footyrs.original.predictor154	17
footyrs.original.predictor155	10
footyrs.original.predictor156	3
footyrs.original.predictor157	7
footyrs.original.predictor158	6
footyrs.original.predictor159	11
footyrs.original.predictor160	19
footyrs.original.predictor161	17
footyrs.original.predictor162	13
footyrs.original.predictor163	6
footyrs.original.predictor164	19
footyrs.original.predictor165	11
footyrs.original.predictor166	11
footyrs.original.predictor167	8
footyrs.original.predictor168	9
footyrs.original.predictor169	6
footyrs.original.predictor170	13
footyrs.original.predictor171	11
footyrs.original.predictor172	18
footyrs.original.predictor173	15
footyrs.original.predictor174	9
footyrs.original.predictor175	10
footyrs.original.predictor176	14
footyrs.original.predictor177	10
footyrs.original.predictor178	11
footyrs.original.predictor179	10
footyrs.original.predictor180	12
footyrs.original.predictor181	15
footyrs.original.predictor182	20
footyrs.original.predictor183	15
footyrs.original.predictor184	6
footyrs.original.predictor185	14
footyrs.original.predictor186	22
footyrs.original.predictor187	14
footyrs.original.predictor188	27
footyrs.original.predictor189	5
footyrs.original.predictor190	8
footyrs.original.predictor191	8
footyrs.original.predictor192	10
footyrs.original.predictor193	15
footyrs.original.predictor194	17
footyrs.original.predictor195	21
footyrs.original.predictor196	5
footyrs.original.predictor197	2
footyrs.original.predictor198	17
footyrs.original.predictor199	12
footyrs.original.predictor200	23
footyrs.original.predictor201	10
footyrs.original.predictor202	11
footyrs.original.predictor203	16
footyrs.original.predictor204	12
footyrs.original.predictor205	17
footyrs.original.predictor206	2
footyrs.original.predictor207	16
footyrs.original.predictor208	17
footyrs.original.predictor209	18
footyrs.original.predictor210	12
footyrs.original.predictor211	15
footyrs.original.predictor212	7
footyrs.original.predictor213	19
footyrs.original.predictor214	9
footyrs.original.predictor215	9
footyrs.original.predictor216	20
footyrs.original.predictor217	16
footyrs.original.predictor218	2
footyrs.original.predictor219	26
footyrs.original.predictor220	11.5
footyrs.original.predictor221	11
footyrs.original.predictor222	13
footyrs.original.predictor223	13
footyrs.original.predictor224	6
footyrs.original.predictor225	5
footyrs.original.predictor226	16
footyrs.original.predictor227	13
footyrs.original.predictor228	4
footyrs.original.predictor229	30.5
footyrs.original.predictor230	4
footyrs.original.predictor231	19
footyrs.original.predictor232	11
footyrs.original.predictor233	15
footyrs.original.predictor234	20
footyrs.original.predictor235	14
footyrs.original.predictor236	12
footyrs.original.predictor237	6
footyrs.original.predictor238	11
footyrs.original.predictor239	16
footyrs.original.predictor240	6
footyrs.original.predictor241	14
footyrs.original.predictor242	6
footyrs.original.predictor243	14
footyrs.original.predictor244	17
footyrs.original.predictor245	9
footyrs.original.predictor246	13
footyrs.original.predictor247	16
footyrs.original.predictor248	11
footyrs.original.predictor249	10
footyrs.original.predictor250	12
footyrs.original.predictor251	10
footyrs.original.predictor252	10
footyrs.original.predictor253	9
footyrs.original.predictor254	24
footyrs.original.predictor255	11
footyrs.original.predictor256	19
footyrs.original.predictor257	17
footyrs.original.predictor258	15
footyrs.original.predictor259	9
footyrs.original.predictor260	16
footyrs.original.predictor261	15
footyrs.original.predictor262	19
footyrs.original.predictor263	14
footyrs.original.predictor264	10
footyrs.original.predictor265	17
footyrs.original.predictor266	21
footyrs.original.predictor267	19
footyrs.original.predictor268	12
footyrs.original.predictor269	33
footyrs.original.predictor270	10
footyrs.original.predictor271	25
footyrs.original.predictor272	21
footyrs.original.predictor273	21
footyrs.original.predictor274	11
footyrs.original.predictor275	13
footyrs.original.predictor276	25
footyrs.original.predictor277	13
footyrs.original.predictor278	3
footyrs.original.predictor279	14
footyrs.original.predictor280	5
footyrs.original.predictor281	10
footyrs.original.predictor282	13
footyrs.original.predictor283	9
footyrs.original.predictor284	10
footyrs.original.predictor285	14
footyrs.original.predictor286	16
footyrs.original.predictor287	9
footyrs.original.predictor288	5
footyrs.original.predictor289	12
footyrs.original.predictor290	11
footyrs.original.predictor291	24
footyrs.original.predictor292	6
footyrs.original.predictor293	8
footyrs.original.predictor294	20
footyrs.original.predictor295	11
footyrs.original.predictor296	16
footyrs.original.predictor297	13
footyrs.original.predictor298	16
footyrs.original.predictor299	22
footyrs.original.predictor300	13
footyrs.original.predictor301	18
footyrs.original.predictor302	13
footyrs.original.predictor303	4
footyrs.original.predictor304	12
footyrs.original.predictor305	7
footyrs.original.predictor306	11
footyrs.original.predictor307	14
footyrs.original.predictor308	5
footyrs.original.predictor309	11
footyrs.original.predictor310	4
footyrs.original.predictor311	13
footyrs.original.predictor312	12
footyrs.original.predictor313	15
footyrs.original.predictor314	14
footyrs.original.predictor315	18
footyrs.original.predictor316	11
footyrs.original.predictor317	8
footyrs.original.predictor318	15
footyrs.original.predictor319	10
footyrs.original.predictor320	12
footyrs.original.predictor321	11
footyrs.original.predictor322	19
footyrs.original.predictor323	9
footyrs.original.predictor324	9
footyrs.original.predictor325	11
footyrs.original.predictor326	25
footyrs.original.predictor327	6
footyrs.original.predictor328	21
footyrs.original.predictor329	19
footyrs.original.predictor330	9
footyrs.original.predictor331	22
footyrs.original.predictor332	10.5
footyrs.original.predictor333	10
footyrs.original.predictor334	10
footyrs.original.predictor335	13
footyrs.original.predictor336	22
footyrs.original.predictor337	7
footyrs.original.predictor338	7
footyrs.original.predictor339	7
footyrs.original.predictor340	9
footyrs.original.predictor341	14
footyrs.original.predictor342	21
footyrs.original.predictor343	14
footyrs.original.predictor344	22
footyrs.original.predictor345	8
footyrs.original.predictor346	14
footyrs.original.predictor347	12
footyrs.original.predictor348	12
footyrs.original.predictor349	17
footyrs.original.predictor350	15
footyrs.original.predictor351	12
footyrs.original.predictor352	12
footyrs.original.predictor353	7
footyrs.original.predictor354	15
footyrs.original.predictor355	15
footyrs.original.predictor356	14
footyrs.original.predictor357	12
footyrs.original.predictor358	8
footyrs.original.predictor359	12
footyrs.original.predictor360	13
footyrs.original.predictor361	8
footyrs.original.predictor362	19
footyrs.original.predictor363	21
footyrs.original.predictor364	16
footyrs.original.predictor365	19
footyrs.original.predictor366	8
footyrs.original.predictor367	8
footyrs.original.predictor368	7
footyrs.original.predictor369	7
footyrs.original.predictor370	10
footyrs.original.predictor371	3
footyrs.original.predictor372	13
footyrs.original.predictor373	7
footyrs.original.predictor374	17
footyrs.original.predictor375	15
footyrs.original.predictor376	22
footyrs.original.predictor377	2
footyrs.original.predictor378	15
footyrs.original.predictor379	11
footyrs.original.predictor380	22
footyrs.original.predictor381	15
footyrs.original.predictor382	8
footyrs.original.predictor383	13
footyrs.original.predictor384	16
footyrs.original.predictor385	10
footyrs.original.predictor386	3
footyrs.original.predictor387	19
footyrs.original.predictor388	19
footyrs.original.predictor389	8
footyrs.original.predictor390	19
footyrs.original.predictor391	8
footyrs.original.predictor392	15
footyrs.original.predictor393	11
footyrs.original.predictor394	5
footyrs.original.predictor395	8
footyrs.original.predictor396	15
footyrs.original.predictor397	7
footyrs.original.predictor398	11
footyrs.original.predictor399	8
footyrs.original.predictor400	10
footyrs.original.predictor401	20
footyrs.original.predictor402	10
footyrs.original.predictor403	17
footyrs.original.predictor404	23
footyrs.original.predictor405	7
footyrs.original.predictor406	14
footyrs.original.predictor407	2
footyrs.original.predictor408	8
footyrs.original.predictor409	14
footyrs.original.predictor410	12
footyrs.original.predictor411	12
footyrs.original.predictor412	16
footyrs.original.predictor413	10
footyrs.original.predictor414	5
footyrs.original.predictor415	8
footyrs.original.predictor416	17
footyrs.original.predictor417	11
footyrs.original.predictor418	10
footyrs.original.predictor419	19
footyrs.original.predictor420	9
footyrs.original.predictor421	7
footyrs.original.predictor422	14
footyrs.original.predictor423	20
footyrs.original.predictor424	23
footyrs.original.predictor425	15
footyrs.original.predictor426	11
footyrs.original.predictor427	4
footyrs.original.predictor428	10
footyrs.original.predictor429	15
footyrs.original.predictor430	5
footyrs.original.predictor431	21
footyrs.original.predictor432	12
footyrs.original.predictor433	12
footyrs.original.predictor434	10
footyrs.original.predictor435	10
footyrs.original.predictor436	16
footyrs.original.predictor437	11
footyrs.original.predictor438	13
footyrs.original.predictor439	14
footyrs.original.predictor440	22.5
footyrs.original.predictor441	8
footyrs.original.predictor442	15
footyrs.original.predictor443	13
footyrs.original.predictor444	11
footyrs.original.predictor445	9
footyrs.original.predictor446	9
footyrs.original.predictor447	9
footyrs.original.predictor448	2
footyrs.original.predictor449	12
footyrs.original.predictor450	11
footyrs.original.predictor451	18
footyrs.original.predictor452	11
footyrs.original.predictor453	8
footyrs.original.predictor454	18
footyrs.original.predictor455	16
footyrs.original.predictor456	13
footyrs.original.predictor457	18
footyrs.original.predictor458	6
footyrs.original.predictor459	8
footyrs.original.predictor460	11
footyrs.original.predictor461	10
footyrs.original.predictor462	8
footyrs.original.predictor463	25
footyrs.original.predictor464	8
footyrs.original.predictor465	8
footyrs.original.predictor466	6
footyrs.original.predictor467	10
footyrs.original.predictor468	22
footyrs.original.predictor469	23
footyrs.original.predictor470	14
footyrs.original.predictor471	10
footyrs.original.predictor472	15
footyrs.original.predictor473	13
footyrs.original.predictor474	12
footyrs.original.predictor475	14
footyrs.original.predictor476	6
footyrs.original.predictor477	11
footyrs.original.predictor478	9
footyrs.original.predictor479	20
footyrs.original.predictor480	18
footyrs.original.predictor481	16
footyrs.original.predictor482	12
footyrs.original.predictor483	16
footyrs.original.predictor484	11
footyrs.original.predictor485	12
footyrs.original.predictor486	11
footyrs.original.predictor487	22
footyrs.original.predictor488	6
footyrs.original.predictor489	8
footyrs.original.predictor490	22
footyrs.original.predictor491	6
footyrs.original.predictor492	10
footyrs.original.predictor493	9
footyrs.original.predictor494	15
footyrs.original.predictor495	9
footyrs.original.predictor496	7
footyrs.original.predictor497	9
footyrs.original.predictor498	7
footyrs.original.predictor499	19
footyrs.original.predictor500	15
footyrs.original.predictor501	19
footyrs.original.predictor502	4
footyrs.original.predictor503	6
footyrs.original.predictor504	9
footyrs.original.predictor505	7
footyrs.original.predictor506	4
footyrs.original.predictor507	12
footyrs.original.predictor508	9
footyrs.original.predictor509	12
footyrs.original.predictor510	8
footyrs.original.predictor511	12.5
footyrs.original.predictor512	15
footyrs.original.predictor513	15
footyrs.original.predictor514	15
footyrs.original.predictor515	7
footyrs.original.predictor516	24
footyrs.original.predictor517	4
footyrs.original.predictor518	19
footyrs.original.predictor519	23
footyrs.original.predictor520	12
footyrs.original.predictor521	8
footyrs.original.predictor522	18
footyrs.original.predictor523	13
footyrs.original.predictor524	7
footyrs.original.predictor525	20
footyrs.original.predictor526	10
footyrs.original.predictor527	12
footyrs.original.predictor528	9
footyrs.original.predictor529	8
footyrs.original.predictor530	15
footyrs.original.predictor531	22
footyrs.original.predictor532	17
footyrs.original.predictor533	8
footyrs.original.predictor534	10
footyrs.original.predictor535	17
footyrs.original.predictor536	14
footyrs.original.predictor537	11
footyrs.original.predictor538	12
footyrs.original.predictor539	8
footyrs.original.predictor540	27
footyrs.original.predictor541	9
footyrs.original.predictor542	4
footyrs.original.predictor543	10
footyrs.original.predictor544	11.5
footyrs.original.predictor545	28
footyrs.original.predictor546	19
footyrs.original.predictor547	6
footyrs.original.predictor548	12
footyrs.original.predictor549	9
footyrs.original.predictor550	11
footyrs.original.predictor551	9.5
footyrs.original.predictor552	15
footyrs.original.predictor553	18
footyrs.original.predictor554	12
footyrs.original.predictor555	8
footyrs.original.predictor556	6
footyrs.original.predictor557	29
footyrs.original.predictor558	17
footyrs.original.predictor559	13
footyrs.original.predictor560	10
footyrs.original.predictor561	13
footyrs.original.predictor562	9
footyrs.original.predictor563	3.5
footyrs.original.predictor564	11
footyrs.original.predictor565	12
footyrs.original.predictor566	11
footyrs.original.predictor567	10
footyrs.original.predictor568	11
footyrs.original.predictor569	16
footyrs.original.predictor570	14
footyrs.original.predictor571	8
footyrs.original.predictor572	10
footyrs.original.predictor573	4
footyrs.original.predictor574	17
footyrs.original.predictor575	10
footyrs.original.predictor576	9
footyrs.original.predictor577	9
footyrs.original.predictor578	16
footyrs.original.predictor579	17
footyrs.original.predictor580	8
footyrs.original.predictor581	7
footyrs.original.predictor582	16
footyrs.original.predictor583	7
footyrs.original.predictor584	14
footyrs.original.predictor585	15
footyrs.original.predictor586	15
footyrs.original.predictor587	17
footyrs.original.predictor588	9
footyrs.original.predictor589	14
footyrs.original.predictor590	8
footyrs.original.predictor591	5
footyrs.original.predictor592	13
footyrs.original.predictor593	15
footyrs.original.predictor594	19
footyrs.original.predictor595	21
footyrs.original.predictor596	20
footyrs.original.predictor597	10
footyrs.original.predictor598	10
footyrs.original.predictor599	19
footyrs.original.predictor600	16
footyrs.original.predictor601	18
footyrs.original.predictor602	13
footyrs.original.predictor603	23
footyrs.original.predictor604	12
footyrs.original.predictor605	13
footyrs.original.predictor606	30
footyrs.original.predictor607	12
footyrs.original.predictor608	16
footyrs.original.predictor609	7
footyrs.original.predictor610	14
footyrs.original.predictor611	14
footyrs.original.predictor612	22
footyrs.original.predictor613	3
footyrs.original.predictor614	13
footyrs.original.predictor615	7
footyrs.original.predictor616	6
footyrs.original.predictor617	16
footyrs.original.predictor618	9
footyrs.original.predictor619	14
footyrs.original.predictor620	11
footyrs.original.predictor621	6
footyrs.original.predictor622	10
footyrs.original.predictor623	14
footyrs.original.predictor624	2
footyrs.original.predictor625	2
footyrs.original.predictor626	4
footyrs.original.predictor627	8
footyrs.original.predictor628	6
footyrs.original.predictor629	1
footyrs.original.predictor630	12
footyrs.original.predictor631	3
footyrs.original.predictor632	21
footyrs.original.predictor633	4
footyrs.original.predictor634	8
footyrs.original.predictor635	17
footyrs.original.predictor636	8
footyrs.original.predictor637	17
footyrs.original.predictor638	8
footyrs.original.predictor639	16
footyrs.original.predictor640	15
footyrs.original.predictor641	11
footyrs.original.predictor642	4
footyrs.original.predictor643	8
footyrs.original.predictor644	28
footyrs.original.predictor645	15
footyrs.original.predictor646	8
footyrs.original.predictor647	8
footyrs.original.predictor648	4
footyrs.original.predictor649	10
footyrs.original.predictor650	2
footyrs.original.predictor651	14
footyrs.original.predictor652	18
footyrs.original.predictor653	8
footyrs.original.predictor654	2
footyrs.original.predictor655	9
footyrs.original.predictor656	8
footyrs.original.response.1	NA
footyrs.original.response.2	NA
footyrs.original.response.3	0
footyrs.original.response.4	0
footyrs.original.response.5	0
footyrs.original.response.6	1
footyrs.original.response.7	0
footyrs.original.response.8	NA
footyrs.original.response.9	0
footyrs.original.response.10	1
footyrs.original.response.11	1
footyrs.original.response.12	NA
footyrs.original.response.13	NA
footyrs.original.response.14	1
footyrs.original.response.15	NA
footyrs.original.response.16	1
footyrs.original.response.17	NA
footyrs.original.response.18	NA
footyrs.original.response.19	1
footyrs.original.response.20	NA
footyrs.original.response.21	1
footyrs.original.response.22	NA
footyrs.original.response.23	1
footyrs.original.response.24	0
footyrs.original.response.25	1
footyrs.original.response.26	1
footyrs.original.response.27	NA
footyrs.original.response.28	0
footyrs.original.response.29	NA
footyrs.original.response.30	1
footyrs.original.response.31	NA
footyrs.original.response.32	NA
footyrs.original.response.33	NA
footyrs.original.response.34	0
footyrs.original.response.35	NA
footyrs.original.response.36	1
footyrs.original.response.37	0
footyrs.original.response.38	0
footyrs.original.response.39	NA
footyrs.original.response.40	0
footyrs.original.response.41	0
footyrs.original.response.42	0
footyrs.original.response.43	1
footyrs.original.response.44	NA
footyrs.original.response.45	NA
footyrs.original.response.46	0
footyrs.original.response.47	1
footyrs.original.response.48	1
footyrs.original.response.49	1
footyrs.original.response.50	NA
footyrs.original.response.51	NA
footyrs.original.response.52	1
footyrs.original.response.53	NA
footyrs.original.response.54	0
footyrs.original.response.55	0
footyrs.original.response.56	1
footyrs.original.response.57	NA
footyrs.original.response.58	1
footyrs.original.response.59	1
footyrs.original.response.60	NA
footyrs.original.response.61	0
footyrs.original.response.62	NA
footyrs.original.response.63	NA
footyrs.original.response.64	NA
footyrs.original.response.65	1
footyrs.original.response.66	1
footyrs.original.response.67	NA
footyrs.original.response.68	0
footyrs.original.response.69	1
footyrs.original.response.70	NA
footyrs.original.response.71	NA
footyrs.original.response.72	1
footyrs.original.response.73	NA
footyrs.original.response.74	1
footyrs.original.response.75	1
footyrs.original.response.76	1
footyrs.original.response.77	NA
footyrs.original.response.78	NA
footyrs.original.response.79	NA
footyrs.original.response.80	NA
footyrs.original.response.81	NA
footyrs.original.response.82	0
footyrs.original.response.83	1
footyrs.original.response.84	NA
footyrs.original.response.85	NA
footyrs.original.response.86	0
footyrs.original.response.87	0
footyrs.original.response.88	1
footyrs.original.response.89	0
footyrs.original.response.90	1
footyrs.original.response.91	NA
footyrs.original.response.92	0
footyrs.original.response.93	1
footyrs.original.response.94	NA
footyrs.original.response.95	1
footyrs.original.response.96	1
footyrs.original.response.97	NA
footyrs.original.response.98	0
footyrs.original.response.99	1
footyrs.original.response.100	1
footyrs.original.response.101	1
footyrs.original.response.102	0
footyrs.original.response.103	0
footyrs.original.response.104	1
footyrs.original.response.105	NA
footyrs.original.response.106	NA
footyrs.original.response.107	0
footyrs.original.response.108	0
footyrs.original.response.109	NA
footyrs.original.response.110	1
footyrs.original.response.111	NA
footyrs.original.response.112	NA
footyrs.original.response.113	NA
footyrs.original.response.114	NA
footyrs.original.response.115	1
footyrs.original.response.116	1
footyrs.original.response.117	1
footyrs.original.response.118	1
footyrs.original.response.119	1
footyrs.original.response.120	NA
footyrs.original.response.121	NA
footyrs.original.response.122	0
footyrs.original.response.123	1
footyrs.original.response.124	1
footyrs.original.response.125	NA
footyrs.original.response.126	0
footyrs.original.response.127	1
footyrs.original.response.128	1
footyrs.original.response.129	0
footyrs.original.response.130	NA
footyrs.original.response.131	1
footyrs.original.response.132	0
footyrs.original.response.133	1
footyrs.original.response.134	NA
footyrs.original.response.135	NA
footyrs.original.response.136	1
footyrs.original.response.137	1
footyrs.original.response.138	NA
footyrs.original.response.139	1
footyrs.original.response.140	1
footyrs.original.response.141	0
footyrs.original.response.142	1
footyrs.original.response.143	1
footyrs.original.response.144	1
footyrs.original.response.145	1
footyrs.original.response.146	0
footyrs.original.response.147	NA
footyrs.original.response.148	1
footyrs.original.response.149	1
footyrs.original.response.150	NA
footyrs.original.response.151	0
footyrs.original.response.152	1
footyrs.original.response.153	0
footyrs.original.response.154	0
footyrs.original.response.155	0
footyrs.original.response.156	0
footyrs.original.response.157	1
footyrs.original.response.158	NA
footyrs.original.response.159	NA
footyrs.original.response.160	1
footyrs.original.response.161	1
footyrs.original.response.162	0
footyrs.original.response.163	NA
footyrs.original.response.164	1
footyrs.original.response.165	0
footyrs.original.response.166	NA
footyrs.original.response.167	1
footyrs.original.response.168	0
footyrs.original.response.169	0
footyrs.original.response.170	0
footyrs.original.response.171	1
footyrs.original.response.172	1
footyrs.original.response.173	1
footyrs.original.response.174	NA
footyrs.original.response.175	1
footyrs.original.response.176	NA
footyrs.original.response.177	NA
footyrs.original.response.178	1
footyrs.original.response.179	0
footyrs.original.response.180	1
footyrs.original.response.181	1
footyrs.original.response.182	1
footyrs.original.response.183	1
footyrs.original.response.184	1
footyrs.original.response.185	1
footyrs.original.response.186	1
footyrs.original.response.187	0
footyrs.original.response.188	1
footyrs.original.response.189	NA
footyrs.original.response.190	1
footyrs.original.response.191	1
footyrs.original.response.192	1
footyrs.original.response.193	NA
footyrs.original.response.194	1
footyrs.original.response.195	1
footyrs.original.response.196	NA
footyrs.original.response.197	1
footyrs.original.response.198	1
footyrs.original.response.199	NA
footyrs.original.response.200	1
footyrs.original.response.201	1
footyrs.original.response.202	0
footyrs.original.response.203	NA
footyrs.original.response.204	1
footyrs.original.response.205	1
footyrs.original.response.206	0
footyrs.original.response.207	1
footyrs.original.response.208	1
footyrs.original.response.209	1
footyrs.original.response.210	NA
footyrs.original.response.211	NA
footyrs.original.response.212	NA
footyrs.original.response.213	1
footyrs.original.response.214	NA
footyrs.original.response.215	NA
footyrs.original.response.216	1
footyrs.original.response.217	1
footyrs.original.response.218	NA
footyrs.original.response.219	1
footyrs.original.response.220	1
footyrs.original.response.221	NA
footyrs.original.response.222	1
footyrs.original.response.223	1
footyrs.original.response.224	NA
footyrs.original.response.225	1
footyrs.original.response.226	NA
footyrs.original.response.227	1
footyrs.original.response.228	1
footyrs.original.response.229	1
footyrs.original.response.230	NA
footyrs.original.response.231	1
footyrs.original.response.232	1
footyrs.original.response.233	0
footyrs.original.response.234	1
footyrs.original.response.235	1
footyrs.original.response.236	0
footyrs.original.response.237	1
footyrs.original.response.238	0
footyrs.original.response.239	1
footyrs.original.response.240	0
footyrs.original.response.241	0
footyrs.original.response.242	0
footyrs.original.response.243	1
footyrs.original.response.244	1
footyrs.original.response.245	1
footyrs.original.response.246	NA
footyrs.original.response.247	1
footyrs.original.response.248	1
footyrs.original.response.249	1
footyrs.original.response.250	0
footyrs.original.response.251	1
footyrs.original.response.252	0
footyrs.original.response.253	NA
footyrs.original.response.254	1
footyrs.original.response.255	NA
footyrs.original.response.256	1
footyrs.original.response.257	1
footyrs.original.response.258	0
footyrs.original.response.259	1
footyrs.original.response.260	1
footyrs.original.response.261	0
footyrs.original.response.262	1
footyrs.original.response.263	0
footyrs.original.response.264	0
footyrs.original.response.265	1
footyrs.original.response.266	1
footyrs.original.response.267	1
footyrs.original.response.268	NA
footyrs.original.response.269	1
footyrs.original.response.270	NA
footyrs.original.response.271	1
footyrs.original.response.272	0
footyrs.original.response.273	1
footyrs.original.response.274	1
footyrs.original.response.275	1
footyrs.original.response.276	1
footyrs.original.response.277	1
footyrs.original.response.278	0
footyrs.original.response.279	NA
footyrs.original.response.280	0
footyrs.original.response.281	0
footyrs.original.response.282	0
footyrs.original.response.283	1
footyrs.original.response.284	NA
footyrs.original.response.285	0
footyrs.original.response.286	0
footyrs.original.response.287	NA
footyrs.original.response.288	1
footyrs.original.response.289	NA
footyrs.original.response.290	1
footyrs.original.response.291	1
footyrs.original.response.292	NA
footyrs.original.response.293	0
footyrs.original.response.294	1
footyrs.original.response.295	1
footyrs.original.response.296	1
footyrs.original.response.297	1
footyrs.original.response.298	0
footyrs.original.response.299	1
footyrs.original.response.300	1
footyrs.original.response.301	NA
footyrs.original.response.302	NA
footyrs.original.response.303	NA
footyrs.original.response.304	0
footyrs.original.response.305	1
footyrs.original.response.306	1
footyrs.original.response.307	0
footyrs.original.response.308	NA
footyrs.original.response.309	1
footyrs.original.response.310	NA
footyrs.original.response.311	NA
footyrs.original.response.312	1
footyrs.original.response.313	1
footyrs.original.response.314	1
footyrs.original.response.315	0
footyrs.original.response.316	1
footyrs.original.response.317	0
footyrs.original.response.318	1
footyrs.original.response.319	0
footyrs.original.response.320	0
footyrs.original.response.321	0
footyrs.original.response.322	NA
footyrs.original.response.323	0
footyrs.original.response.324	0
footyrs.original.response.325	NA
footyrs.original.response.326	NA
footyrs.original.response.327	NA
footyrs.original.response.328	1
footyrs.original.response.329	NA
footyrs.original.response.330	NA
footyrs.original.response.331	1
footyrs.original.response.332	0
footyrs.original.response.333	1
footyrs.original.response.334	1
footyrs.original.response.335	1
footyrs.original.response.336	1
footyrs.original.response.337	0
footyrs.original.response.338	NA
footyrs.original.response.339	NA
footyrs.original.response.340	0
footyrs.original.response.341	NA
footyrs.original.response.342	1
footyrs.original.response.343	1
footyrs.original.response.344	0
footyrs.original.response.345	NA
footyrs.original.response.346	0
footyrs.original.response.347	0
footyrs.original.response.348	0
footyrs.original.response.349	NA
footyrs.original.response.350	1
footyrs.original.response.351	NA
footyrs.original.response.352	NA
footyrs.original.response.353	NA
footyrs.original.response.354	NA
footyrs.original.response.355	1
footyrs.original.response.356	0
footyrs.original.response.357	1
footyrs.original.response.358	NA
footyrs.original.response.359	0
footyrs.original.response.360	NA
footyrs.original.response.361	NA
footyrs.original.response.362	1
footyrs.original.response.363	NA
footyrs.original.response.364	1
footyrs.original.response.365	1
footyrs.original.response.366	0
footyrs.original.response.367	1
footyrs.original.response.368	1
footyrs.original.response.369	NA
footyrs.original.response.370	0
footyrs.original.response.371	NA
footyrs.original.response.372	NA
footyrs.original.response.373	0
footyrs.original.response.374	1
footyrs.original.response.375	0
footyrs.original.response.376	0
footyrs.original.response.377	NA
footyrs.original.response.378	1
footyrs.original.response.379	NA
footyrs.original.response.380	1
footyrs.original.response.381	1
footyrs.original.response.382	NA
footyrs.original.response.383	1
footyrs.original.response.384	NA
footyrs.original.response.385	NA
footyrs.original.response.386	NA
footyrs.original.response.387	1
footyrs.original.response.388	1
footyrs.original.response.389	1
footyrs.original.response.390	1
footyrs.original.response.391	NA
footyrs.original.response.392	0
footyrs.original.response.393	NA
footyrs.original.response.394	NA
footyrs.original.response.395	NA
footyrs.original.response.396	NA
footyrs.original.response.397	0
footyrs.original.response.398	1
footyrs.original.response.399	NA
footyrs.original.response.400	1
footyrs.original.response.401	NA
footyrs.original.response.402	1
footyrs.original.response.403	0
footyrs.original.response.404	1
footyrs.original.response.405	1
footyrs.original.response.406	NA
footyrs.original.response.407	0
footyrs.original.response.408	NA
footyrs.original.response.409	0
footyrs.original.response.410	0
footyrs.original.response.411	0
footyrs.original.response.412	1
footyrs.original.response.413	1
footyrs.original.response.414	NA
footyrs.original.response.415	NA
footyrs.original.response.416	0
footyrs.original.response.417	1
footyrs.original.response.418	1
footyrs.original.response.419	1
footyrs.original.response.420	1
footyrs.original.response.421	1
footyrs.original.response.422	1
footyrs.original.response.423	1
footyrs.original.response.424	1
footyrs.original.response.425	1
footyrs.original.response.426	NA
footyrs.original.response.427	NA
footyrs.original.response.428	0
footyrs.original.response.429	0
footyrs.original.response.430	0
footyrs.original.response.431	1
footyrs.original.response.432	0
footyrs.original.response.433	1
footyrs.original.response.434	0
footyrs.original.response.435	NA
footyrs.original.response.436	0
footyrs.original.response.437	1
footyrs.original.response.438	NA
footyrs.original.response.439	1
footyrs.original.response.440	0
footyrs.original.response.441	NA
footyrs.original.response.442	1
footyrs.original.response.443	NA
footyrs.original.response.444	NA
footyrs.original.response.445	1
footyrs.original.response.446	1
footyrs.original.response.447	1
footyrs.original.response.448	NA
footyrs.original.response.449	0
footyrs.original.response.450	1
footyrs.original.response.451	1
footyrs.original.response.452	1
footyrs.original.response.453	NA
footyrs.original.response.454	0
footyrs.original.response.455	0
footyrs.original.response.456	NA
footyrs.original.response.457	1
footyrs.original.response.458	1
footyrs.original.response.459	NA
footyrs.original.response.460	0
footyrs.original.response.461	NA
footyrs.original.response.462	NA
footyrs.original.response.463	1
footyrs.original.response.464	1
footyrs.original.response.465	0
footyrs.original.response.466	NA
footyrs.original.response.467	NA
footyrs.original.response.468	1
footyrs.original.response.469	1
footyrs.original.response.470	0
footyrs.original.response.471	0
footyrs.original.response.472	0
footyrs.original.response.473	1
footyrs.original.response.474	NA
footyrs.original.response.475	1
footyrs.original.response.476	NA
footyrs.original.response.477	NA
footyrs.original.response.478	0
footyrs.original.response.479	1
footyrs.original.response.480	1
footyrs.original.response.481	1
footyrs.original.response.482	NA
footyrs.original.response.483	1
footyrs.original.response.484	0
footyrs.original.response.485	NA
footyrs.original.response.486	1
footyrs.original.response.487	1
footyrs.original.response.488	0
footyrs.original.response.489	1
footyrs.original.response.490	1
footyrs.original.response.491	0
footyrs.original.response.492	NA
footyrs.original.response.493	0
footyrs.original.response.494	1
footyrs.original.response.495	NA
footyrs.original.response.496	0
footyrs.original.response.497	1
footyrs.original.response.498	1
footyrs.original.response.499	NA
footyrs.original.response.500	NA
footyrs.original.response.501	NA
footyrs.original.response.502	NA
footyrs.original.response.503	0
footyrs.original.response.504	1
footyrs.original.response.505	0
footyrs.original.response.506	NA
footyrs.original.response.507	0
footyrs.original.response.508	NA
footyrs.original.response.509	0
footyrs.original.response.510	0
footyrs.original.response.511	0
footyrs.original.response.512	NA
footyrs.original.response.513	1
footyrs.original.response.514	1
footyrs.original.response.515	NA
footyrs.original.response.516	1
footyrs.original.response.517	NA
footyrs.original.response.518	1
footyrs.original.response.519	1
footyrs.original.response.520	1
footyrs.original.response.521	NA
footyrs.original.response.522	1
footyrs.original.response.523	1
footyrs.original.response.524	1
footyrs.original.response.525	1
footyrs.original.response.526	0
footyrs.original.response.527	0
footyrs.original.response.528	NA
footyrs.original.response.529	NA
footyrs.original.response.530	1
footyrs.original.response.531	NA
footyrs.original.response.532	1
footyrs.original.response.533	NA
footyrs.original.response.534	1
footyrs.original.response.535	1
footyrs.original.response.536	0
footyrs.original.response.537	1
footyrs.original.response.538	0
footyrs.original.response.539	0
footyrs.original.response.540	1
footyrs.original.response.541	1
footyrs.original.response.542	NA
footyrs.original.response.543	1
footyrs.original.response.544	0
footyrs.original.response.545	1
footyrs.original.response.546	0
footyrs.original.response.547	1
footyrs.original.response.548	1
footyrs.original.response.549	NA
footyrs.original.response.550	1
footyrs.original.response.551	0
footyrs.original.response.552	1
footyrs.original.response.553	1
footyrs.original.response.554	NA
footyrs.original.response.555	0
footyrs.original.response.556	0
footyrs.original.response.557	0
footyrs.original.response.558	0
footyrs.original.response.559	0
footyrs.original.response.560	NA
footyrs.original.response.561	1
footyrs.original.response.562	NA
footyrs.original.response.563	NA
footyrs.original.response.564	NA
footyrs.original.response.565	1
footyrs.original.response.566	0
footyrs.original.response.567	0
footyrs.original.response.568	1
footyrs.original.response.569	1
footyrs.original.response.570	1
footyrs.original.response.571	1
footyrs.original.response.572	0
footyrs.original.response.573	NA
footyrs.original.response.574	0
footyrs.original.response.575	1
footyrs.original.response.576	NA
footyrs.original.response.577	1
footyrs.original.response.578	0
footyrs.original.response.579	0
footyrs.original.response.580	1
footyrs.original.response.581	0
footyrs.original.response.582	1
footyrs.original.response.583	NA
footyrs.original.response.584	NA
footyrs.original.response.585	0
footyrs.original.response.586	NA
footyrs.original.response.587	NA
footyrs.original.response.588	1
footyrs.original.response.589	1
footyrs.original.response.590	1
footyrs.original.response.591	0
footyrs.original.response.592	NA
footyrs.original.response.593	0
footyrs.original.response.594	1
footyrs.original.response.595	1
footyrs.original.response.596	1
footyrs.original.response.597	NA
footyrs.original.response.598	1
footyrs.original.response.599	1
footyrs.original.response.600	1
footyrs.original.response.601	1
footyrs.original.response.602	0
footyrs.original.response.603	1
footyrs.original.response.604	0
footyrs.original.response.605	1
footyrs.original.response.606	1
footyrs.original.response.607	NA
footyrs.original.response.608	0
footyrs.original.response.609	NA
footyrs.original.response.610	1
footyrs.original.response.611	1
footyrs.original.response.612	1
footyrs.original.response.613	NA
footyrs.original.response.614	1
footyrs.original.response.615	0
footyrs.original.response.616	NA
footyrs.original.response.617	1
footyrs.original.response.618	1
footyrs.original.response.619	1
footyrs.original.response.620	NA
footyrs.original.response.621	NA
footyrs.original.response.622	1
footyrs.original.response.623	1
footyrs.original.response.624	NA
footyrs.original.response.625	NA
footyrs.original.response.626	NA
footyrs.original.response.627	0
footyrs.original.response.628	0
footyrs.original.response.629	NA
footyrs.original.response.630	1
footyrs.original.response.631	1
footyrs.original.response.632	NA
footyrs.original.response.633	0
footyrs.original.response.634	NA
footyrs.original.response.635	1
footyrs.original.response.636	1
footyrs.original.response.637	NA
footyrs.original.response.638	NA
footyrs.original.response.639	0
footyrs.original.response.640	1
footyrs.original.response.641	NA
footyrs.original.response.642	1
footyrs.original.response.643	0
footyrs.original.response.644	0
footyrs.original.response.645	NA
footyrs.original.response.646	0
footyrs.original.response.647	1
footyrs.original.response.648	1
footyrs.original.response.649	NA
footyrs.original.response.650	NA
footyrs.original.response.651	0
footyrs.original.response.652	1
footyrs.original.response.653	NA
footyrs.original.response.654	NA
footyrs.original.response.655	0
footyrs.original.response.656	1
footyrs.predictor1	1
footyrs.predictor2	21
footyrs.predictor3	14
footyrs.predictor4	8
footyrs.predictor5	17
footyrs.predictor6	15
footyrs.predictor7	19
footyrs.predictor8	12
footyrs.predictor9	16
footyrs.predictor10	18
footyrs.predictor11	6
footyrs.predictor12	15
footyrs.predictor13	23
footyrs.predictor14	3
footyrs.predictor15	18
footyrs.predictor16	1
footyrs.predictor17	16
footyrs.predictor18	23
footyrs.predictor19	11
footyrs.predictor20	19
footyrs.predictor21	9
footyrs.predictor22	16
footyrs.predictor23	15
footyrs.predictor24	16
footyrs.predictor25	4
footyrs.predictor26	7
footyrs.predictor27	1
footyrs.predictor28	7
footyrs.predictor29	11
footyrs.predictor30	18
footyrs.predictor31	20
footyrs.predictor32	8
footyrs.predictor33	14
footyrs.predictor34	8
footyrs.predictor35	21
footyrs.predictor36	10
footyrs.predictor37	12.5
footyrs.predictor38	24
footyrs.predictor39	17
footyrs.predictor40	3
footyrs.predictor41	22
footyrs.predictor42	14
footyrs.predictor43	25
footyrs.predictor44	12
footyrs.predictor45	26
footyrs.predictor46	3
footyrs.predictor47	17
footyrs.predictor48	9
footyrs.predictor49	5
footyrs.predictor50	20
footyrs.predictor51	16
footyrs.predictor52	8
footyrs.predictor53	12
footyrs.predictor54	20
footyrs.predictor55	20
footyrs.predictor56	27
footyrs.predictor57	21
footyrs.predictor58	13
footyrs.predictor59	12
footyrs.predictor60	20
footyrs.predictor61	14
footyrs.predictor62	17
footyrs.predictor63	8
footyrs.predictor64	20
footyrs.predictor65	13
footyrs.predictor66	12
footyrs.predictor67	9
footyrs.predictor68	19
footyrs.predictor69	14
footyrs.predictor70	24.5
footyrs.predictor71	19
footyrs.predictor72	16
footyrs.predictor73	20.5
footyrs.predictor74	16
footyrs.predictor75	18
footyrs.predictor76	12
footyrs.predictor77	13
footyrs.predictor78	10
footyrs.predictor79	15
footyrs.predictor80	6
[truncated: 12,791 more rows]

## Sheet: Source Data Fig S1AB
donordat_othersport.CTEStage	donordat_othersport.ceiling_footyrs
0	3
2	21
1	14
4	19
0	3
3	16
0	3
3	1
0	4
0	4
2	11
1	4
0	1
1	1
0	1
1	8
0	4
0	12
0	19
0	1
4	12
1	5
3	20
0	10
0	8
4	13
3	20
0	8
2	20
4	25
0	9
1	16
2	6
0	13
2	12
3	17
1	1
1	17
1	3
3	19
0	11
1	6
4	11
0	10
1	10
3	6
1	11
1	2
3	18
0	12
0	9
0	2
4	4
2	15
2	6
3	17
2	12
1	10
4	9
1	3
1	13
0	12
0	6
3	13
0	13
3	11
4	15
1	9
1	9
0	6
0	9
4	10
0	7
2	9
3	21
1	14
2	12
0	12
0	15
3	12
0	8
0	13
3	7
0	3
4	17
2	15
3	15
0	10
0	3
0	11
3	11
3	7
1	2
0	8
0	5
2	17
3	11
4	7
4	14
2	15
0	13
0	8
4	9
3	11
1	18
2	16
0	10
0	8
4	8
0	6
0	6
1	11
4	11
2	6
3	8
1	6
1	9
1	7
0	19
0	4
3	9
0	4
2	12
4	12
3	13
4	7
0	9
0	8
0	8
3	17
2	14
1	8
0	4
3	10
2	12
0	9
2	10
1	8
2	6
1	13
0	9
0	4
3	14
0	4
4	9
2	17
2	7
0	7
0	15
3	8
3	20
4	16
3	23
3	22
0	3
3	13
0	2
2	6
4	12
3	3
4	8
0	17
0	11
3	4
2	8
4	4
0	2
0	2
2	9
4	8

## Sheet: Source Data Fig S1CD
donordat_military.CTEStage	donordat_military.ceiling_footyrs
0	3
1	1
1	14
3	8
4	19
0	3
0	3
4	23
0	3
1	4
0	1
0	17
4	20
0	1
1	8
3	10
4	12
4	20
4	27
4	13
3	20
2	17
3	8
2	13
3	12
3	14
0	3
4	13
3	15
4	22
1	1
4	19
1	6
4	10
0	14
4	8
3	10
0	5
4	23
3	12
0	7
3	19
4	20
3	16
3	13
0	6
3	14
2	6
4	14
3	9
3	11
4	9
4	17
0	10
4	21
4	11
3	13
0	14
1	5
4	9
4	20
4	22
0	13
4	11
4	15
1	10
1	11
4	10
3	21
0	8
3	15
0	12
0	12
0	7
0	15
3	8
3	7
1	7
4	17
0	2
3	15
0	8
0	10
3	19
4	19
0	11
0	5
0	20
0	14
1	2
2	12
4	10
3	11
3	23
3	15
0	4
2	5
1	12
4	12
4	11
0	8
4	9
4	9
3	11
4	18
0	8
3	25
4	8
4	23
0	6
4	11
2	6
3	22
0	10
3	9
4	7
0	19
4	24
0	8
2	12
4	15
0	22
3	17
3	9
2	12
4	18
3	10
4	9
2	16
3	14
3	8
4	19
0	12
4	14
0	3
3	13
1	7
3	10
0	2
2	6
0	1
0	11
0	15
1	8
4	4
3	18
4	8

## Sheet: Source Data Fig S1EF
donordat_footballonly_nonmilitary.CTEStage	donordat_footballonly_nonmilitary.ceiling_footyrs
1	17
0	9
2	15
3	12
3	18
0	5
4	6
0	9
3	15
0	5
2	3
4	18
0	21
2	16
0	5
4	23
0	8
0	2
3	19
1	9
1	16
2	15
2	16
4	7
3	7
3	11
3	18
0	15
2	14
3	8
4	21
2	13
0	12
3	24
3	17
2	3
4	22
0	11
0	9
4	14
3	25
4	26
0	7
0	10
0	7
0	9
0	31
2	3
3	17
0	3
1	9
2	16
3	8
2	12
3	20
2	21
4	12
1	14
0	4
0	14
0	1
0	7
3	9
3	19
3	19
0	15
3	21
4	16
2	18
4	12
2	10
4	17
0	6
3	22
3	22
3	18
4	16
3	14
3	11
3	23
4	17
1	3
3	21
0	24
2	15
1	10
4	7
0	11
3	17
1	13
0	6
1	11
3	8
2	9
2	13
4	18
4	15
0	9
3	11
3	12
3	15
4	20
3	15
4	14
4	22
2	14
3	27
0	5
3	8
3	17
4	21
3	2
4	17
0	12
3	10
0	16
3	17
3	16
3	17
0	9
3	26
3	12
3	13
3	5
0	16
3	13
4	31
3	19
3	11
4	20
1	12
3	6
1	11
3	16
1	14
0	13
3	16
3	10
3	10
0	9
4	24
0	11
4	19
3	17
1	15
3	16
1	15
4	19
2	14
2	10
4	21
4	19
0	12
4	33
3	25
2	21
3	13
3	25
1	10
0	10
1	14
2	16
0	9
3	5
4	11
3	24
1	8
3	11
4	16
1	16
3	13
0	18
0	4
2	12
4	7
1	14
0	5
0	4
0	13
3	12
3	14
2	18
4	11
1	8
2	12
2	11
0	19
0	11
0	25
3	21
0	19
4	22
4	13
3	22
1	7
0	7
3	14
2	22
1	12
0	17
3	15
1	14
2	12
0	8
4	19
3	16
3	19
2	8
1	10
0	13
2	22
3	15
0	11
3	22
4	13
0	16
3	8
3	19
0	8
2	15
0	8
0	15
1	7
0	8
4	10
4	10
2	17
4	23
2	14
1	12
3	16
0	8
4	10
3	19
3	9
3	20
0	11
2	10
3	21
2	10
0	10
2	16
3	14
2	23
3	15
0	13
0	11
3	9
0	2
1	12
3	18
0	8
0	13
3	6
0	8
2	11
2	8
3	22
1	14
1	10
1	15
3	13
0	12
3	14
0	11
1	9
3	20
3	18
3	16
0	12
4	16
0	12
4	22
3	15
0	9
0	15
1	6
1	7
2	12
0	9
2	8
2	13
0	15
3	15
3	15
0	7
4	19
3	23
3	18
3	20
2	10
3	17
3	10
4	11
2	12
3	27
4	28
1	19
4	6
4	12
3	11
4	15
0	12
2	29
2	17
0	10
4	13
0	11
3	12
2	11
2	10
3	11
4	16
4	8
1	10
2	17
0	9
4	8
4	16
0	14
2	15
0	17
4	9
1	5
0	13
2	15
4	21
0	10
3	10
4	19
3	18
1	13
2	12
3	13
4	30
2	16
0	7
4	14
0	6
3	16
3	9
3	14
0	11
3	14
0	21
2	4
0	8
3	17
1	16
3	15
2	28
4	8
0	10
1	14

## Sheet: Source Data Fig S1GH
donordat_noothpathFig.CTEStage	donordat_noothpathFig.ceiling_footyrs
1	17
0	9
2	15
3	12
3	18
0	5
4	6
0	9
3	15
0	5
2	3
4	18
0	21
2	16
0	5
4	23
0	8
0	2
3	19
1	9
1	16
2	15
2	16
4	7
3	7
3	11
3	18
0	15
2	14
3	8
4	21
2	13
0	12
3	24
3	17
2	3
4	22
0	11
0	9
4	14
3	25
4	26
0	7
0	10
0	7
0	9
0	31
2	3
3	17
0	3
1	9
2	16
3	8
2	12
3	20
2	21
4	12
1	14
0	4
0	14
0	1
0	7
3	9
3	19
3	19
0	15
3	21
4	16
2	18
4	12
2	10
4	17
0	6
3	22
3	22
3	18
4	16
3	14
3	11
3	23
4	17
1	3
3	21
0	24
2	15
1	10
4	7
0	11
3	17
1	13
0	6
1	11
3	8
2	9
2	13
4	18
4	15
0	9
3	11
3	12
3	15
4	20
3	15
4	14
4	22
2	14
3	27
0	5
3	8
3	17
4	21
3	2
4	17
0	12
3	10
0	16
3	17
3	16
3	17
0	9
3	26
3	12
3	13
3	5
0	16
3	13
4	31
3	19
3	11
4	20
1	12
3	6
1	11
3	16
1	14
0	13
3	16
3	10
3	10
0	9
4	24
0	11
4	19
3	17
1	15
3	16
1	15
4	19
2	14
2	10
4	21
4	19
0	12
4	33
3	25
2	21
3	13
3	25
1	10
0	10
1	14
2	16
0	9
3	5
4	11
3	24
1	8
3	11
4	16
1	16
3	13
0	18
0	4
2	12
4	7
1	14
0	5
0	4
0	13
3	12
3	14
2	18
4	11
1	8
2	12
2	11
0	19
0	11
0	25
3	21
0	19
4	22
4	13
3	22
1	7
0	7
3	14
2	22
1	12
0	17
3	15
1	14
2	12
0	8
4	19
3	16
3	19
2	8
1	10
0	13
2	22
3	15
0	11
3	22
4	13
0	16
3	8
3	19
0	8
2	15
0	8
0	15
1	7
0	8
4	10
4	10
2	17
4	23
2	14
1	12
3	16
0	8
4	10
3	19
3	9
3	20
0	11
2	10
3	21
2	10
0	10
2	16
3	14
2	23
3	15
0	13
0	11
3	9
0	2
1	12
3	18
0	8
0	13
3	6
0	8
2	11
2	8
3	22
1	14
1	10
1	15
3	13
0	12
3	14
0	11
1	9
3	20
3	18
3	16
0	12
4	16
0	12
4	22
3	15
0	9
0	15
1	6
1	7
2	12
0	9
2	8
2	13
0	15
3	15
3	15
0	7
4	19
3	23
3	18
3	20
2	10
3	17
3	10
4	11
2	12
3	27
4	28
1	19
4	6
4	12
3	11
4	15
0	12
2	29
2	17
0	10
4	13
0	11
3	12
2	11
2	10
3	11
4	16
4	8
1	10
2	17
0	9
4	8
4	16
0	14
2	15
0	17
4	9
1	5
0	13
2	15
4	21
0	10
3	10
4	19
3	18
1	13
2	12
3	13
4	30
2	16
0	7
4	14
0	6
3	16
3	9
3	14
0	11
3	14
0	21
2	4
0	8
3	17
1	16
3	15
2	28
4	8
0	10
1	14
